# Supplementary material for: Supporting Risk Assessment: Accounting for Indirect Risk to Ecosystem Components
Source: PLoS One. 2016 Sep 15;11(9):e0162932. doi: 10.1371/journal.pone.0162932 (PMC5024992; doi:10.1371/journal.pone.0162932)
Supplement: S3 File — (XLSX) [file pone.0162932.s003.xlsx]

## Sheet: Clarke Murray et al_Risk Table_
VEC	Sector	Activity	Stressor	Load	U.Load	Temporal.Scale	U.Temporal	Spatial.Scale	U.Spatial.scale	Consequence	U.consequence
Cassin's Auklet	LongTerm	Climate Change	Sea level rise	1	3	1	3	3	1	4	3
Cassin's Auklet	LongTerm	Climate Change	Temperature Change	1	3	1	4	3	1	4	4
Cassin's Auklet	Fisheries	Dive Fisheries	Small Vessel_Acoustic	2	1	4	1	3	1	1	4
Cassin's Auklet	Fisheries	Dive Fisheries	Small Vessel_Contaminants	1	3	3	2	2	2	2	4
Cassin's Auklet	Fisheries	Dive Fisheries	Small Vessel_Oil Spill	1	4	3	1	2	1	4	4
Cassin's Auklet	Sea	Finfish Aquaculture	Small Vessel_Acoustic	2	1	4	1	3	1	1	4
Cassin's Auklet	Sea	Finfish Aquaculture	Small Vessel_Contaminants	1	3	3	2	2	2	2	4
Cassin's Auklet	Sea	Finfish Aquaculture	Small Vessel_Oil Spill	1	4	3	1	2	1	4	4
Cassin's Auklet	Fisheries	Gillnet Fisheries	Bycatch	1	3	1	3	1	3	3	3
Cassin's Auklet	Fisheries	Gillnet Fisheries	Small Vessel_Acoustic	2	1	4	1	3	1	1	4
Cassin's Auklet	Fisheries	Gillnet Fisheries	Small Vessel_Contaminants	1	3	3	2	2	2	2	4
Cassin's Auklet	Fisheries	Gillnet Fisheries	Small Vessel_Oil Spill	1	4	3	1	2	1	4	4
Cassin's Auklet	Fisheries	Hook and Line	Small Vessel_Acoustic	2	1	4	1	3	1	1	4
Cassin's Auklet	Fisheries	Hook and Line	Small Vessel_Contaminants	1	3	3	2	2	2	2	4
Cassin's Auklet	Fisheries	Hook and Line	Small Vessel_Oil Spill	1	4	3	1	2	1	4	4
Cassin's Auklet	Land	Human Settlement	Contaminants	2	1	3	1	2	1	4	3
Cassin's Auklet	Land	Human Settlement	Debris	2	4	3	3	3	3	4	3
Cassin's Auklet	Land	Land-based Activities	Contaminants	2	3	4	3	2	3	2	3
Cassin's Auklet	Land	Land-based Activities	Sedimentation	2	1	4	1	1	1	1	4
Cassin's Auklet	Sea	Large Vessel Use	Acoustic	2	1	4	1	3	1	1	4
Cassin's Auklet	Sea	Large Vessel Use	Contaminants	2	1	3	1	1	1	2	4
Cassin's Auklet	Sea	Large Vessel Use	Oil Spill	3	1	1	1	3	1	4	2
Cassin's Auklet	Sea	Log Handling	Contaminants	2	1	3	1	1	1	2	3
Cassin's Auklet	Sea	Log Handling	Debris	2	1	3	1	1	1	2	4
Cassin's Auklet	Sea	Log Handling	Small Vessel_Acoustic	2	1	4	1	3	1	1	4
Cassin's Auklet	Sea	Log Handling	Small Vessel_Contaminants	1	3	3	2	2	2	2	4
Cassin's Auklet	Sea	Log Handling	Small Vessel_Oil Spill	1	4	3	1	2	1	4	4
Cassin's Auklet	LongTerm	Long Range Contamination	Marine Debris	1	3	4	3	3	4	4	3
Cassin's Auklet	LongTerm	Long Range Contamination	Persistant Organic Pollutants	1	3	4	1	3	1	4	3
Cassin's Auklet	Sea	Marine Tourism	Large Vessel_Acoustic	2	1	4	1	3	1	1	4
Cassin's Auklet	Sea	Marine Tourism	Large Vessel_Contaminants	2	1	3	1	1	1	2	4
Cassin's Auklet	Sea	Marine Tourism	Large Vessel_Oil Spill	3	1	1	1	3	1	4	2
Cassin's Auklet	Sea	Marine Tourism	Small Vessel_Acoustic	2	1	4	1	3	1	1	4
Cassin's Auklet	Sea	Marine Tourism	Small Vessel_Contaminants	1	3	3	2	2	2	2	4
Cassin's Auklet	Sea	Marine Tourism	Small Vessel_Oil Spill	1	4	3	1	2	1	4	4
Cassin's Auklet	Sea	Ports, Marinas, Harbours	Large Vessel_Acoustic	2	1	4	1	3	1	1	4
Cassin's Auklet	Sea	Ports, Marinas, Harbours	Large Vessel_Contaminants	2	1	3	1	1	1	2	4
Cassin's Auklet	Sea	Ports, Marinas, Harbours	Large Vessel_Oil Spill	3	1	1	1	3	1	4	2
Cassin's Auklet	Sea	Ports, Marinas, Harbours	Small Vessel_Acoustic	2	1	4	1	3	1	1	4
Cassin's Auklet	Sea	Ports, Marinas, Harbours	Small Vessel_Contaminants	1	3	3	2	2	2	2	4
Cassin's Auklet	Sea	Ports, Marinas, Harbours	Small Vessel_Oil Spill	1	4	3	1	2	1	4	4
Cassin's Auklet	Fisheries	Recreational Fishing	Small Vessel_Acoustic	2	1	4	1	3	1	1	4
Cassin's Auklet	Fisheries	Recreational Fishing	Small Vessel_Contaminants	1	3	3	2	2	2	2	4
Cassin's Auklet	Fisheries	Recreational Fishing	Small Vessel_Oil Spill	1	4	3	1	2	1	4	4
Cassin's Auklet	Fisheries	Seine Fisheries	Small Vessel_Acoustic	2	1	4	1	3	1	1	4
Cassin's Auklet	Fisheries	Seine Fisheries	Small Vessel_Contaminants	1	3	3	2	2	2	2	4
Cassin's Auklet	Fisheries	Seine Fisheries	Small Vessel_Oil Spill	1	4	3	1	2	1	4	4
Cassin's Auklet	Sea	Shellfish Aquaculture	Small Vessel_Acoustic	2	1	4	1	3	1	1	4
Cassin's Auklet	Sea	Shellfish Aquaculture	Small Vessel_Contaminants	1	3	3	2	2	2	2	4
Cassin's Auklet	Sea	Shellfish Aquaculture	Small Vessel_Oil Spill	1	4	3	1	2	1	4	4
Cassin's Auklet	Sea	Small Vessel Use	Acoustic	2	1	4	1	3	1	1	4
Cassin's Auklet	Sea	Small Vessel Use	Contaminants	1	3	3	2	2	2	2	4
Cassin's Auklet	Sea	Small Vessel Use	Oil Spill	1	4	3	1	2	1	4	4
Cassin's Auklet	Fisheries	Trap Fisheries	Small Vessel_Acoustic	2	1	4	1	3	1	1	4
Cassin's Auklet	Fisheries	Trap Fisheries	Small Vessel_Contaminants	1	3	3	2	2	2	2	4
Cassin's Auklet	Fisheries	Trap Fisheries	Small Vessel_Oil Spill	1	4	3	1	2	1	4	4
Cassin's Auklet	Fisheries	Trawling	Small Vessel_Acoustic	2	1	4	1	3	1	1	4
Cassin's Auklet	Fisheries	Trawling	Small Vessel_Contaminants	1	3	3	2	2	2	2	4
Cassin's Auklet	Fisheries	Trawling	Small Vessel_Oil Spill	1	4	3	1	2	1	4	4
Cassin's Auklet	Fisheries	Trolling	Bycatch	2	2	3	1	3	1	1	4
Cassin's Auklet	Fisheries	Trolling	Small Vessel_Acoustic	2	1	4	1	3	1	1	4
Cassin's Auklet	Fisheries	Trolling	Small Vessel_Contaminants	1	3	3	2	2	2	2	4
Cassin's Auklet	Fisheries	Trolling	Small Vessel_Oil Spill	1	4	3	1	2	1	4	4
Cold Water Coral	LongTerm	Climate Change	Ocean Acidification	1	3	1	3	3	1	5	4
Cold Water Coral	LongTerm	Climate Change	Temperature Change	1	3	1	4	3	1	4	4
Cold Water Coral	Fisheries	Dive Fisheries	Small Vessel_Contaminants	1	3	3	2	2	2	2	4
Cold Water Coral	Fisheries	Dive Fisheries	Small Vessel_Incidental Mortality	2	1	2	1	2	1	1	4
Cold Water Coral	Fisheries	Dive Fisheries	Small Vessel_Invasive Species	1	4	3	3	3	2	3	5
Cold Water Coral	Fisheries	Dive Fisheries	Small Vessel_Oil Spill	1	4	3	1	2	1	1	4
Cold Water Coral	Sea	Finfish Aquaculture	Nutrient Input	2	1	4	1	1	1	1	3
Cold Water Coral	Sea	Finfish Aquaculture	Small Vessel_Contaminants	1	3	3	2	2	2	2	4
Cold Water Coral	Sea	Finfish Aquaculture	Small Vessel_Incidental Mortality	2	1	2	1	2	1	1	4
Cold Water Coral	Sea	Finfish Aquaculture	Small Vessel_Invasive Species	1	4	3	3	3	2	3	5
Cold Water Coral	Sea	Finfish Aquaculture	Small Vessel_Oil Spill	1	4	3	1	2	1	1	4
Cold Water Coral	Fisheries	Gillnet Fisheries	Bycatch	1	3	1	3	1	3	2	3
Cold Water Coral	Fisheries	Gillnet Fisheries	Small Vessel_Contaminants	1	3	3	2	2	2	2	4
Cold Water Coral	Fisheries	Gillnet Fisheries	Small Vessel_Incidental Mortality	2	1	2	1	2	1	1	4
Cold Water Coral	Fisheries	Gillnet Fisheries	Small Vessel_Invasive Species	1	4	3	3	3	2	3	5
Cold Water Coral	Fisheries	Gillnet Fisheries	Small Vessel_Oil Spill	1	4	3	1	2	1	1	4
Cold Water Coral	Fisheries	Hook and Line	Bycatch	2	1	3	1	2	1	1	3
Cold Water Coral	Fisheries	Hook and Line	Small Vessel_Contaminants	1	3	3	2	2	2	2	4
Cold Water Coral	Fisheries	Hook and Line	Small Vessel_Incidental Mortality	2	1	2	1	2	1	1	4
Cold Water Coral	Fisheries	Hook and Line	Small Vessel_Invasive Species	1	4	3	3	3	2	3	5
Cold Water Coral	Fisheries	Hook and Line	Small Vessel_Oil Spill	1	4	3	1	2	1	1	4
Cold Water Coral	Land	Human Settlement	Contaminants	2	1	3	1	2	1	2	4
Cold Water Coral	Land	Human Settlement	Debris	2	4	3	3	3	3	2	4
Cold Water Coral	Land	Human Settlement	Nutrient Input	2	1	3	1	2	1	2	3
Cold Water Coral	Land	Human Settlement	Sedimentation	1	1	3	1	2	1	1	4
Cold Water Coral	Land	Land-based Activities	Contaminants	2	3	4	3	2	3	2	4
Cold Water Coral	Land	Land-based Activities	Nutrient Input	1	3	3	3	1	3	2	3
Cold Water Coral	Land	Land-based Activities	Sedimentation	2	1	4	1	1	1	2	4
Cold Water Coral	Sea	Large Vessel Use	Contaminants	2	1	3	1	1	1	2	4
Cold Water Coral	Sea	Large Vessel Use	Incidental Mortality	2	1	2	1	2	1	1	4
Cold Water Coral	Sea	Large Vessel Use	Invasive Species	2	3	3	2	2	2	4	5
Cold Water Coral	Sea	Large Vessel Use	Nutrient Input	2	1	3	1	1	1	2	3
Cold Water Coral	Sea	Large Vessel Use	Oil Spill	3	1	1	1	3	1	1	4
Cold Water Coral	Sea	Log Handling	Contaminants	2	1	3	1	1	1	2	5
Cold Water Coral	Sea	Log Handling	Debris	2	1	3	1	1	1	3	4
Cold Water Coral	Sea	Log Handling	Nutrient Input	2	1	3	1	1	1	2	3
Cold Water Coral	Sea	Log Handling	Small Vessel_Contaminants	1	3	3	2	2	2	2	4
Cold Water Coral	Sea	Log Handling	Small Vessel_Incidental Mortality	2	1	2	1	2	1	1	4
Cold Water Coral	Sea	Log Handling	Small Vessel_Invasive Species	1	4	3	3	3	2	3	5
Cold Water Coral	Sea	Log Handling	Small Vessel_Oil Spill	1	4	3	1	2	1	1	4
Cold Water Coral	LongTerm	Long Range Contamination	Marine Debris	1	3	4	3	3	4	2	4
Cold Water Coral	LongTerm	Long Range Contamination	Persistant Organic Pollutants	1	3	4	1	3	1	2	4
Cold Water Coral	Sea	Marine Tourism	Habitat Disturbance	1	3	2	1	3	2	2	3
Cold Water Coral	Sea	Marine Tourism	Large Vessel_Contaminants	2	1	3	1	1	1	2	4
Cold Water Coral	Sea	Marine Tourism	Large Vessel_Incidental Mortality	2	1	2	1	2	1	1	4
Cold Water Coral	Sea	Marine Tourism	Large Vessel_Invasive Species	2	3	3	2	2	2	4	5
Cold Water Coral	Sea	Marine Tourism	Large Vessel_Nutrient Input	2	1	3	1	1	1	2	3
Cold Water Coral	Sea	Marine Tourism	Large Vessel_Oil Spill	3	1	1	1	3	1	1	4
Cold Water Coral	Sea	Marine Tourism	Small Vessel_Contaminants	1	3	3	2	2	2	2	4
Cold Water Coral	Sea	Marine Tourism	Small Vessel_Incidental Mortality	2	1	2	1	2	1	1	4
Cold Water Coral	Sea	Marine Tourism	Small Vessel_Invasive Species	1	4	3	3	3	2	3	5
Cold Water Coral	Sea	Marine Tourism	Small Vessel_Oil Spill	1	4	3	1	2	1	1	4
Cold Water Coral	Sea	Ports, Marinas, Harbours	Change in water flow	2	1	4	1	1	1	3	3
Cold Water Coral	Sea	Ports, Marinas, Harbours	Contaminants	2	1	4	1	1	1	3	4
Cold Water Coral	Sea	Ports, Marinas, Harbours	Large Vessel_Contaminants	2	1	3	1	1	1	2	4
Cold Water Coral	Sea	Ports, Marinas, Harbours	Large Vessel_Incidental Mortality	2	1	2	1	2	1	1	4
Cold Water Coral	Sea	Ports, Marinas, Harbours	Large Vessel_Invasive Species	2	3	3	2	2	2	4	5
Cold Water Coral	Sea	Ports, Marinas, Harbours	Large Vessel_Nutrient Input	2	1	3	1	1	1	2	3
Cold Water Coral	Sea	Ports, Marinas, Harbours	Large Vessel_Oil Spill	3	1	1	1	3	1	1	4
Cold Water Coral	Sea	Ports, Marinas, Harbours	Nutrient Input	2	1	3	4	1	1	2	4
Cold Water Coral	Sea	Ports, Marinas, Harbours	Small Vessel_Contaminants	1	3	3	2	2	2	2	4
Cold Water Coral	Sea	Ports, Marinas, Harbours	Small Vessel_Incidental Mortality	2	1	2	1	2	1	1	4
Cold Water Coral	Sea	Ports, Marinas, Harbours	Small Vessel_Invasive Species	1	4	3	3	3	2	3	5
Cold Water Coral	Sea	Ports, Marinas, Harbours	Small Vessel_Oil Spill	1	4	3	1	2	1	1	4
Cold Water Coral	Fisheries	Recreational Fishing	Small Vessel_Contaminants	1	3	3	2	2	2	2	4
Cold Water Coral	Fisheries	Recreational Fishing	Small Vessel_Incidental Mortality	2	1	2	1	2	1	1	4
Cold Water Coral	Fisheries	Recreational Fishing	Small Vessel_Invasive Species	1	4	3	3	3	2	3	5
Cold Water Coral	Fisheries	Recreational Fishing	Small Vessel_Oil Spill	1	4	3	1	2	1	1	4
Cold Water Coral	Fisheries	Seine Fisheries	Small Vessel_Contaminants	1	3	3	2	2	2	2	4
Cold Water Coral	Fisheries	Seine Fisheries	Small Vessel_Incidental Mortality	2	1	2	1	2	1	1	4
Cold Water Coral	Fisheries	Seine Fisheries	Small Vessel_Invasive Species	1	4	3	3	3	2	3	5
Cold Water Coral	Fisheries	Seine Fisheries	Small Vessel_Oil Spill	1	4	3	1	2	1	1	4
Cold Water Coral	Sea	Shellfish Aquaculture	Small Vessel_Contaminants	1	3	3	2	2	2	2	4
Cold Water Coral	Sea	Shellfish Aquaculture	Small Vessel_Incidental Mortality	2	1	2	1	2	1	1	4
Cold Water Coral	Sea	Shellfish Aquaculture	Small Vessel_Invasive Species	1	4	3	3	3	2	3	5
Cold Water Coral	Sea	Shellfish Aquaculture	Small Vessel_Oil Spill	1	4	3	1	2	1	1	4
Cold Water Coral	Sea	Small Vessel Use	Contaminants	1	3	3	2	2	2	2	4
Cold Water Coral	Sea	Small Vessel Use	Incidental Mortality	2	1	2	1	2	1	1	4
Cold Water Coral	Sea	Small Vessel Use	Invasive Species	1	4	3	3	3	2	3	5
Cold Water Coral	Sea	Small Vessel Use	Oil Spill	1	4	3	1	2	1	1	4
Cold Water Coral	Fisheries	Trap Fisheries	Small Vessel_Contaminants	1	3	3	2	2	2	2	4
Cold Water Coral	Fisheries	Trap Fisheries	Small Vessel_Incidental Mortality	2	1	2	1	2	1	1	4
Cold Water Coral	Fisheries	Trap Fisheries	Small Vessel_Invasive Species	1	4	3	3	3	2	3	5
Cold Water Coral	Fisheries	Trap Fisheries	Small Vessel_Oil Spill	1	4	3	1	2	1	1	4
Cold Water Coral	Fisheries	Trawling	Bycatch	3	1	3	1	2	1	5	1
Cold Water Coral	Fisheries	Trawling	Habitat Disturbance	3	1	3	1	2	1	5	1
Cold Water Coral	Fisheries	Trawling	Sedimentation	3	1	3	1	2	2	5	1
Cold Water Coral	Fisheries	Trawling	Small Vessel_Contaminants	1	3	3	2	2	2	2	4
Cold Water Coral	Fisheries	Trawling	Small Vessel_Incidental Mortality	2	1	2	1	2	1	1	4
Cold Water Coral	Fisheries	Trawling	Small Vessel_Invasive Species	1	4	3	3	3	2	3	5
Cold Water Coral	Fisheries	Trawling	Small Vessel_Oil Spill	1	4	3	1	2	1	1	4
Cold Water Coral	Fisheries	Trolling	Small Vessel_Contaminants	1	3	3	2	2	2	2	4
Cold Water Coral	Fisheries	Trolling	Small Vessel_Incidental Mortality	2	1	2	1	2	1	1	4
Cold Water Coral	Fisheries	Trolling	Small Vessel_Invasive Species	1	4	3	3	3	2	3	5
Cold Water Coral	Fisheries	Trolling	Small Vessel_Oil Spill	1	4	3	1	2	1	1	4
Dungeness Crab	LongTerm	Climate Change	Sea level rise	1	3	1	3	3	1	3	4
Dungeness Crab	LongTerm	Climate Change	Temperature Change	1	3	1	4	3	1	4	3
Dungeness Crab	Fisheries	Dive Fisheries	Habitat Disturbance	1	1	2	1	1	1	1	4
Dungeness Crab	Fisheries	Dive Fisheries	Small Vessel_Contaminants	1	3	3	2	2	2	2	4
Dungeness Crab	Fisheries	Dive Fisheries	Small Vessel_Invasive Species	1	4	3	3	3	2	4	3
Dungeness Crab	Fisheries	Dive Fisheries	Small Vessel_Nutrient Input	2	1	3	1	1	1	2	4
Dungeness Crab	Fisheries	Dive Fisheries	Small Vessel_Oil Spill	1	4	3	1	2	1	4	3
Dungeness Crab	Sea	Finfish Aquaculture	Contaminants	2	1	4	1	1	1	4	2
Dungeness Crab	Sea	Finfish Aquaculture	Small Vessel_Contaminants	1	3	3	2	2	2	2	4
Dungeness Crab	Sea	Finfish Aquaculture	Small Vessel_Invasive Species	1	4	3	3	3	2	4	3
Dungeness Crab	Sea	Finfish Aquaculture	Small Vessel_Nutrient Input	2	1	3	1	1	1	2	4
Dungeness Crab	Sea	Finfish Aquaculture	Small Vessel_Oil Spill	1	4	3	1	2	1	4	3
Dungeness Crab	Fisheries	Gillnet Fisheries	Small Vessel_Contaminants	1	3	3	2	2	2	2	4
Dungeness Crab	Fisheries	Gillnet Fisheries	Small Vessel_Invasive Species	1	4	3	3	3	2	4	3
Dungeness Crab	Fisheries	Gillnet Fisheries	Small Vessel_Nutrient Input	2	1	3	1	1	1	2	4
Dungeness Crab	Fisheries	Gillnet Fisheries	Small Vessel_Oil Spill	1	4	3	1	2	1	4	3
Dungeness Crab	Fisheries	Hook and Line	Small Vessel_Contaminants	1	3	3	2	2	2	2	4
Dungeness Crab	Fisheries	Hook and Line	Small Vessel_Invasive Species	1	4	3	3	3	2	4	3
Dungeness Crab	Fisheries	Hook and Line	Small Vessel_Nutrient Input	2	1	3	1	1	1	2	4
Dungeness Crab	Fisheries	Hook and Line	Small Vessel_Oil Spill	1	4	3	1	2	1	4	3
Dungeness Crab	Land	Human Settlement	Contaminants	2	1	3	1	2	1	2	2
Dungeness Crab	Land	Human Settlement	Debris	2	4	3	3	3	3	2	4
Dungeness Crab	Land	Human Settlement	Nutrient Input	2	1	3	1	2	1	2	2
Dungeness Crab	Land	Human Settlement	Sedimentation	1	1	3	1	2	1	3	4
Dungeness Crab	Land	Land-based Activities	Change in freshwater flow	2	1	2	1	2	1	4	2
Dungeness Crab	Land	Land-based Activities	Contaminants	2	3	4	3	2	3	2	4
Dungeness Crab	Land	Land-based Activities	Nutrient Input	1	3	3	3	1	3	3	4
Dungeness Crab	Land	Land-based Activities	Sedimentation	2	1	4	1	1	1	3	4
Dungeness Crab	Sea	Large Vessel Use	Contaminants	2	1	3	1	1	1	2	4
Dungeness Crab	Sea	Large Vessel Use	Invasive Species	2	3	3	2	2	2	4	3
Dungeness Crab	Sea	Large Vessel Use	Nutrient Input	2	1	3	1	1	1	2	4
Dungeness Crab	Sea	Large Vessel Use	Oil Spill	3	1	1	1	3	1	4	3
Dungeness Crab	Sea	Log Handling	Contaminants	2	1	3	1	1	1	3	2
Dungeness Crab	Sea	Log Handling	Debris	2	1	3	1	1	1	2	2
Dungeness Crab	Sea	Log Handling	Habitat Disturbance	2	1	3	1	1	1	3	2
Dungeness Crab	Sea	Log Handling	Small Vessel_Contaminants	1	3	3	2	2	2	2	4
Dungeness Crab	Sea	Log Handling	Small Vessel_Invasive Species	1	4	3	3	3	2	4	3
Dungeness Crab	Sea	Log Handling	Small Vessel_Nutrient Input	2	1	3	1	1	1	2	4
Dungeness Crab	Sea	Log Handling	Small Vessel_Oil Spill	1	4	3	1	2	1	4	3
Dungeness Crab	LongTerm	Long Range Contamination	Marine Debris	1	3	4	3	3	4	2	4
Dungeness Crab	LongTerm	Long Range Contamination	Persistant Organic Pollutants	1	3	4	1	3	1	3	3
Dungeness Crab	Sea	Marine Tourism	Large Vessel_Contaminants	2	1	3	1	1	1	2	4
Dungeness Crab	Sea	Marine Tourism	Large Vessel_Invasive Species	2	3	3	2	2	2	4	3
Dungeness Crab	Sea	Marine Tourism	Large Vessel_Nutrient Input	2	1	3	1	1	1	2	4
Dungeness Crab	Sea	Marine Tourism	Large Vessel_Oil Spill	3	1	1	1	3	1	4	3
Dungeness Crab	Sea	Marine Tourism	Small Vessel_Contaminants	1	3	3	2	2	2	2	4
Dungeness Crab	Sea	Marine Tourism	Small Vessel_Invasive Species	1	4	3	3	3	2	4	3
Dungeness Crab	Sea	Marine Tourism	Small Vessel_Nutrient Input	2	1	3	1	1	1	2	4
Dungeness Crab	Sea	Marine Tourism	Small Vessel_Oil Spill	1	4	3	1	2	1	4	3
Dungeness Crab	Sea	Ports, Marinas, Harbours	Change in water flow	2	1	4	1	1	1	2	4
Dungeness Crab	Sea	Ports, Marinas, Harbours	Contaminants	2	1	4	1	1	1	2	3
Dungeness Crab	Sea	Ports, Marinas, Harbours	Habitat Disturbance	2	1	1	1	1	1	3	4
Dungeness Crab	Sea	Ports, Marinas, Harbours	Large Vessel_Contaminants	2	1	3	1	1	1	2	4
Dungeness Crab	Sea	Ports, Marinas, Harbours	Large Vessel_Invasive Species	2	3	3	2	2	2	4	3
Dungeness Crab	Sea	Ports, Marinas, Harbours	Large Vessel_Nutrient Input	2	1	3	1	1	1	2	4
Dungeness Crab	Sea	Ports, Marinas, Harbours	Large Vessel_Oil Spill	3	1	1	1	3	1	4	3
Dungeness Crab	Sea	Ports, Marinas, Harbours	Nutrient Input	2	1	3	4	1	1	2	4
Dungeness Crab	Sea	Ports, Marinas, Harbours	Small Vessel_Contaminants	1	3	3	2	2	2	2	4
Dungeness Crab	Sea	Ports, Marinas, Harbours	Small Vessel_Invasive Species	1	4	3	3	3	2	4	3
Dungeness Crab	Sea	Ports, Marinas, Harbours	Small Vessel_Nutrient Input	2	1	3	1	1	1	2	4
Dungeness Crab	Sea	Ports, Marinas, Harbours	Small Vessel_Oil Spill	1	4	3	1	2	1	4	3
Dungeness Crab	Fisheries	Recreational Fishing	Bycatch	1	3	3	2	1	1	2	3
Dungeness Crab	Fisheries	Recreational Fishing	Direct Capture	1	3	3	2	1	1	3	3
Dungeness Crab	Fisheries	Recreational Fishing	Small Vessel_Contaminants	1	3	3	2	2	2	2	4
Dungeness Crab	Fisheries	Recreational Fishing	Small Vessel_Invasive Species	1	4	3	3	3	2	4	3
Dungeness Crab	Fisheries	Recreational Fishing	Small Vessel_Nutrient Input	2	1	3	1	1	1	2	4
Dungeness Crab	Fisheries	Recreational Fishing	Small Vessel_Oil Spill	1	4	3	1	2	1	4	3
Dungeness Crab	Fisheries	Seine Fisheries	Small Vessel_Contaminants	1	3	3	2	2	2	2	4
Dungeness Crab	Fisheries	Seine Fisheries	Small Vessel_Invasive Species	1	4	3	3	3	2	4	3
Dungeness Crab	Fisheries	Seine Fisheries	Small Vessel_Nutrient Input	2	1	3	1	1	1	2	4
Dungeness Crab	Fisheries	Seine Fisheries	Small Vessel_Oil Spill	1	4	3	1	2	1	4	3
Dungeness Crab	Sea	Shellfish Aquaculture	Invasive Species	2	1	1	1	2	1	4	3
Dungeness Crab	Sea	Shellfish Aquaculture	Small Vessel_Contaminants	1	3	3	2	2	2	2	4
Dungeness Crab	Sea	Shellfish Aquaculture	Small Vessel_Invasive Species	1	4	3	3	3	2	4	3
Dungeness Crab	Sea	Shellfish Aquaculture	Small Vessel_Nutrient Input	2	1	3	1	1	1	2	4
Dungeness Crab	Sea	Shellfish Aquaculture	Small Vessel_Oil Spill	1	4	3	1	2	1	4	3
Dungeness Crab	Sea	Small Vessel Use	Contaminants	1	3	3	2	2	2	2	4
Dungeness Crab	Sea	Small Vessel Use	Invasive Species	1	4	3	3	3	2	4	3
Dungeness Crab	Sea	Small Vessel Use	Nutrient Input	2	1	3	1	1	1	2	4
Dungeness Crab	Sea	Small Vessel Use	Oil Spill	1	4	3	1	2	1	4	3
Dungeness Crab	Fisheries	Trap Fisheries	Bycatch	2	1	3	1	1	1	2	3
Dungeness Crab	Fisheries	Trap Fisheries	Direct Capture	2	1	3	1	1	1	3	3
Dungeness Crab	Fisheries	Trap Fisheries	Small Vessel_Contaminants	1	3	3	2	2	2	2	4
Dungeness Crab	Fisheries	Trap Fisheries	Small Vessel_Invasive Species	1	4	3	3	3	2	4	3
Dungeness Crab	Fisheries	Trap Fisheries	Small Vessel_Nutrient Input	2	1	3	1	1	1	2	4
Dungeness Crab	Fisheries	Trap Fisheries	Small Vessel_Oil Spill	1	4	3	1	2	1	4	3
Dungeness Crab	Fisheries	Trawling	Bycatch	3	1	3	1	2	1	3	4
Dungeness Crab	Fisheries	Trawling	Habitat Disturbance	3	1	3	1	2	1	3	3
Dungeness Crab	Fisheries	Trawling	Sedimentation	3	1	3	1	2	2	3	4
Dungeness Crab	Fisheries	Trawling	Small Vessel_Nutrient Input	2	1	3	1	1	1	2	4
Dungeness Crab	Fisheries	Trawling	Small Vessel_Contaminants	1	3	3	2	2	2	2	4
Dungeness Crab	Fisheries	Trawling	Small Vessel_Invasive Species	1	4	3	3	3	2	4	3
Dungeness Crab	Fisheries	Trawling	Small Vessel_Oil Spill	1	4	3	1	2	1	4	3
Dungeness Crab	Fisheries	Trolling	Small Vessel_Contaminants	1	3	3	2	2	2	2	4
Dungeness Crab	Fisheries	Trolling	Small Vessel_Invasive Species	1	4	3	3	3	2	4	3
Dungeness Crab	Fisheries	Trolling	Small Vessel_Nutrient Input	2	1	3	1	1	1	2	4
Dungeness Crab	Fisheries	Trolling	Small Vessel_Oil Spill	1	4	3	1	2	1	4	3
Geoduck Clam	LongTerm	Climate Change	Temperature Change	1	3	1	4	3	1	1	3
Geoduck Clam	Fisheries	Dive Fisheries	Direct Capture	1	1	2	1	1	1	2	3
Geoduck Clam	Fisheries	Dive Fisheries	Habitat Disturbance	1	1	2	1	1	1	2	4
Geoduck Clam	Fisheries	Dive Fisheries	Small Vessel_Contaminants	1	3	3	2	2	2	2	4
Geoduck Clam	Fisheries	Dive Fisheries	Small Vessel_Invasive Species	1	4	3	3	3	2	3	4
Geoduck Clam	Fisheries	Dive Fisheries	Small Vessel_Nutrient Input	2	1	3	1	1	1	2	3
Geoduck Clam	Fisheries	Dive Fisheries	Small Vessel_Oil Spill	1	4	3	1	2	1	1	4
Geoduck Clam	Sea	Finfish Aquaculture	Contaminants	2	1	4	1	1	1	4	1
Geoduck Clam	Sea	Finfish Aquaculture	Nutrient Input	2	1	4	1	1	1	5	1
Geoduck Clam	Sea	Finfish Aquaculture	Small Vessel_Contaminants	1	3	3	2	2	2	2	4
Geoduck Clam	Sea	Finfish Aquaculture	Small Vessel_Invasive Species	1	4	3	3	3	2	3	4
Geoduck Clam	Sea	Finfish Aquaculture	Small Vessel_Nutrient Input	2	1	3	1	1	1	2	3
Geoduck Clam	Sea	Finfish Aquaculture	Small Vessel_Oil Spill	1	4	3	1	2	1	1	4
Geoduck Clam	Fisheries	Gillnet Fisheries	Small Vessel_Contaminants	1	3	3	2	2	2	2	4
Geoduck Clam	Fisheries	Gillnet Fisheries	Small Vessel_Invasive Species	1	4	3	3	3	2	3	4
Geoduck Clam	Fisheries	Gillnet Fisheries	Small Vessel_Nutrient Input	2	1	3	1	1	1	2	3
Geoduck Clam	Fisheries	Gillnet Fisheries	Small Vessel_Oil Spill	1	4	3	1	2	1	1	4
Geoduck Clam	Fisheries	Hand Digging	Direct Capture	2	3	4	2	2	2	3	3
Geoduck Clam	Fisheries	Hook and Line	Small Vessel_Contaminants	1	3	3	2	2	2	2	4
Geoduck Clam	Fisheries	Hook and Line	Small Vessel_Invasive Species	1	4	3	3	3	2	3	4
Geoduck Clam	Fisheries	Hook and Line	Small Vessel_Nutrient Input	2	1	3	1	1	1	2	3
Geoduck Clam	Fisheries	Hook and Line	Small Vessel_Oil Spill	1	4	3	1	2	1	1	4
Geoduck Clam	Land	Land-based Activities	Change in freshwater flow	2	1	2	1	2	1	2	4
Geoduck Clam	Land	Land-based Activities	Contaminants	2	3	4	3	2	3	2	4
Geoduck Clam	Land	Land-based Activities	Nutrient Input	1	3	3	3	1	3	2	4
Geoduck Clam	Land	Land-based Activities	Sedimentation	2	1	4	1	1	1	1	4
Geoduck Clam	Sea	Large Vessel Use	Contaminants	2	1	3	1	1	1	4	3
Geoduck Clam	Sea	Large Vessel Use	Invasive Species	2	3	3	2	2	2	3	4
Geoduck Clam	Sea	Large Vessel Use	Nutrient Input	2	1	3	1	1	1	1	4
Geoduck Clam	Sea	Large Vessel Use	Oil Spill	3	1	1	1	3	1	1	4
Geoduck Clam	Sea	Log Handling	Debris	2	1	3	1	1	1	2	2
Geoduck Clam	Sea	Log Handling	Habitat Disturbance	2	1	3	1	1	1	3	2
Geoduck Clam	Sea	Log Handling	Small Vessel_Contaminants	1	3	3	2	2	2	2	4
Geoduck Clam	Sea	Log Handling	Small Vessel_Invasive Species	1	4	3	3	3	2	3	4
Geoduck Clam	Sea	Log Handling	Small Vessel_Nutrient Input	2	1	3	1	1	1	2	3
Geoduck Clam	Sea	Log Handling	Small Vessel_Oil Spill	1	4	3	1	2	1	1	4
Geoduck Clam	LongTerm	Long Range Contamination	Marine Debris	1	3	4	3	3	4	1	4
Geoduck Clam	LongTerm	Long Range Contamination	Persistant Organic Pollutants	1	3	4	1	3	1	1	4
Geoduck Clam	Sea	Marine Tourism	Large Vessel_Contaminants	2	1	3	1	1	1	4	3
Geoduck Clam	Sea	Marine Tourism	Large Vessel_Invasive Species	2	3	3	2	2	2	3	4
Geoduck Clam	Sea	Marine Tourism	Large Vessel_Nutrient Input	2	1	3	1	1	1	1	4
Geoduck Clam	Sea	Marine Tourism	Large Vessel_Oil Spill	3	1	1	1	3	1	1	4
Geoduck Clam	Sea	Marine Tourism	Small Vessel_Contaminants	1	3	3	2	2	2	2	4
Geoduck Clam	Sea	Marine Tourism	Small Vessel_Invasive Species	1	4	3	3	3	2	3	4
Geoduck Clam	Sea	Marine Tourism	Small Vessel_Nutrient Input	2	1	3	1	1	1	2	3
Geoduck Clam	Sea	Marine Tourism	Small Vessel_Oil Spill	1	4	3	1	2	1	1	4
Geoduck Clam	Sea	Ports, Marinas, Harbours	Change in water flow	2	1	4	1	1	1	3	3
Geoduck Clam	Sea	Ports, Marinas, Harbours	Contaminants	2	1	4	1	1	1	4	2
Geoduck Clam	Sea	Ports, Marinas, Harbours	Habitat Disturbance	2	1	1	1	1	1	3	3
Geoduck Clam	Sea	Ports, Marinas, Harbours	Large Vessel_Contaminants	2	1	3	1	1	1	4	3
Geoduck Clam	Sea	Ports, Marinas, Harbours	Large Vessel_Invasive Species	2	3	3	2	2	2	3	4
Geoduck Clam	Sea	Ports, Marinas, Harbours	Large Vessel_Nutrient Input	2	1	3	1	1	1	1	4
Geoduck Clam	Sea	Ports, Marinas, Harbours	Large Vessel_Oil Spill	3	1	1	1	3	1	1	4
Geoduck Clam	Sea	Ports, Marinas, Harbours	Nutrient Input	2	1	3	4	1	1	1	4
Geoduck Clam	Sea	Ports, Marinas, Harbours	Small Vessel_Contaminants	1	3	3	2	2	2	2	4
Geoduck Clam	Sea	Ports, Marinas, Harbours	Small Vessel_Invasive Species	1	4	3	3	3	2	3	4
Geoduck Clam	Sea	Ports, Marinas, Harbours	Small Vessel_Nutrient Input	2	1	3	1	1	1	2	3
Geoduck Clam	Sea	Ports, Marinas, Harbours	Small Vessel_Oil Spill	1	4	3	1	2	1	1	4
Geoduck Clam	Fisheries	Recreational Fishing	Small Vessel_Contaminants	1	3	3	2	2	2	2	4
Geoduck Clam	Fisheries	Recreational Fishing	Small Vessel_Invasive Species	1	4	3	3	3	2	3	4
Geoduck Clam	Fisheries	Recreational Fishing	Small Vessel_Nutrient Input	2	1	3	1	1	1	2	3
Geoduck Clam	Fisheries	Recreational Fishing	Small Vessel_Oil Spill	1	4	3	1	2	1	1	4
Geoduck Clam	Fisheries	Seine Fisheries	Small Vessel_Contaminants	1	3	3	2	2	2	2	4
Geoduck Clam	Fisheries	Seine Fisheries	Small Vessel_Invasive Species	1	4	3	3	3	2	3	4
Geoduck Clam	Fisheries	Seine Fisheries	Small Vessel_Nutrient Input	2	1	3	1	1	1	2	3
Geoduck Clam	Fisheries	Seine Fisheries	Small Vessel_Oil Spill	1	4	3	1	2	1	1	4
Geoduck Clam	Sea	Shellfish Aquaculture	Invasive Species	2	1	1	1	2	1	4	3
Geoduck Clam	Sea	Shellfish Aquaculture	Small Vessel_Contaminants	1	3	3	2	2	2	2	4
Geoduck Clam	Sea	Shellfish Aquaculture	Small Vessel_Invasive Species	1	4	3	3	3	2	3	4
Geoduck Clam	Sea	Shellfish Aquaculture	Small Vessel_Nutrient Input	2	1	3	1	1	1	2	3
Geoduck Clam	Sea	Shellfish Aquaculture	Small Vessel_Oil Spill	1	4	3	1	2	1	1	4
Geoduck Clam	Sea	Small Vessel Use	Contaminants	1	3	3	2	2	2	2	4
Geoduck Clam	Sea	Small Vessel Use	Invasive Species	1	4	3	3	3	2	3	4
Geoduck Clam	Sea	Small Vessel Use	Nutrient Input	2	1	3	1	1	1	2	3
Geoduck Clam	Sea	Small Vessel Use	Oil Spill	1	4	3	1	2	1	1	4
Geoduck Clam	Fisheries	Trap Fisheries	Small Vessel_Contaminants	1	3	3	2	2	2	2	4
Geoduck Clam	Fisheries	Trap Fisheries	Small Vessel_Invasive Species	1	4	3	3	3	2	3	4
Geoduck Clam	Fisheries	Trap Fisheries	Small Vessel_Nutrient Input	2	1	3	1	1	1	2	3
Geoduck Clam	Fisheries	Trap Fisheries	Small Vessel_Oil Spill	1	4	3	1	2	1	1	4
Geoduck Clam	Fisheries	Trawling	Bycatch	3	1	3	1	2	1	2	2
Geoduck Clam	Fisheries	Trawling	Habitat Disturbance	3	1	3	1	2	1	4	3
Geoduck Clam	Fisheries	Trawling	Sedimentation	3	1	3	1	2	2	4	2
Geoduck Clam	Fisheries	Trawling	Small Vessel_Nutrient Input	2	1	3	1	1	1	2	3
Geoduck Clam	Fisheries	Trawling	Small Vessel_Contaminants	1	3	3	2	2	2	2	4
Geoduck Clam	Fisheries	Trawling	Small Vessel_Invasive Species	1	4	3	3	3	2	3	4
Geoduck Clam	Fisheries	Trawling	Small Vessel_Oil Spill	1	4	3	1	2	1	1	4
Geoduck Clam	Fisheries	Trolling	Small Vessel_Contaminants	1	3	3	2	2	2	2	4
Geoduck Clam	Fisheries	Trolling	Small Vessel_Invasive Species	1	4	3	3	3	2	3	4
Geoduck Clam	Fisheries	Trolling	Small Vessel_Nutrient Input	2	1	3	1	1	1	2	3
Geoduck Clam	Fisheries	Trolling	Small Vessel_Oil Spill	1	4	3	1	2	1	1	4
Herring	Longterm	Climate Change	Temperature Change	1	3	1	4	3	1	3	4
Herring	Fisheries	Dive Fisheries	Small Vessel_Contaminants	1	3	3	2	2	2	2	3
Herring	Fisheries	Dive Fisheries	Small Vessel_Nutrient Input	2	1	3	1	1	1	2	3
Herring	Fisheries	Dive Fisheries	Small Vessel_Oil Spill	1	4	3	1	2	1	4	2
Herring	Sea	Finfish Aquaculture	Acoustic	2	1	4	1	1	1	5	4
Herring	Sea	Finfish Aquaculture	Small Vessel_Contaminants	1	3	3	2	2	2	2	3
Herring	Sea	Finfish Aquaculture	Small Vessel_Nutrient Input	2	1	3	1	1	1	2	3
Herring	Sea	Finfish Aquaculture	Small Vessel_Oil Spill	1	4	3	1	2	1	4	2
Herring	Fisheries	Gillnet Fisheries	Bycatch	1	3	1	3	1	3	1	3
Herring	Fisheries	Gillnet Fisheries	Direct Capture	2	1	3	1	3	1	3	3
Herring	Fisheries	Gillnet Fisheries	Small Vessel_Contaminants	1	3	3	2	2	2	2	3
Herring	Fisheries	Gillnet Fisheries	Small Vessel_Nutrient Input	2	1	3	1	1	1	2	3
Herring	Fisheries	Gillnet Fisheries	Small Vessel_Oil Spill	1	4	3	1	2	1	4	2
Herring	Fisheries	Hook and Line	Small Vessel_Contaminants	1	3	3	2	2	2	2	3
Herring	Fisheries	Hook and Line	Small Vessel_Nutrient Input	2	1	3	1	1	1	2	3
Herring	Fisheries	Hook and Line	Small Vessel_Oil Spill	1	4	3	1	2	1	4	2
Herring	Land	Human Settlement	Contaminants	2	1	3	1	2	1	3	2
Herring	Land	Human Settlement	Debris	2	4	3	3	3	3	2	4
Herring	Land	Land-based Activities	Change in freshwater flow	2	1	2	1	2	1	4	3
Herring	Land	Land-based Activities	Contaminants	2	3	4	3	2	3	2	4
Herring	Land	Land-based Activities	Nutrient Input	1	3	3	3	1	3	2	3
Herring	Land	Land-based Activities	Sedimentation	2	1	4	1	1	1	2	4
Herring	Sea	Large Vessel Use	Contaminants	2	1	3	1	1	1	2	3
Herring	Sea	Large Vessel Use	Nutrient Input	2	1	3	1	1	1	2	3
Herring	Sea	Large Vessel Use	Oil Spill	3	1	1	1	3	1	4	2
Herring	Sea	Log Handling	Debris	2	1	3	1	1	1	4	2
Herring	Sea	Log Handling	Small Vessel_Contaminants	1	3	3	2	2	2	2	3
Herring	Sea	Log Handling	Small Vessel_Nutrient Input	2	1	3	1	1	1	2	3
Herring	Sea	Log Handling	Small Vessel_Oil Spill	1	4	3	1	2	1	4	2
Herring	Longterm	Long Range Contamination	Marine Debris	1	3	4	3	3	4	2	4
Herring	Longterm	Long Range Contamination	Persistant Organic Pollutants	1	3	4	1	3	1	2	3
Herring	Sea	Marine Tourism	Large Vessel_Contaminants	2	1	3	1	1	1	2	3
Herring	Sea	Marine Tourism	Large Vessel_Nutrient Input	2	1	3	1	1	1	2	3
Herring	Sea	Marine Tourism	Large Vessel_Oil Spill	3	1	1	1	3	1	4	2
Herring	Sea	Marine Tourism	Small Vessel_Contaminants	1	3	3	2	2	2	2	3
Herring	Sea	Marine Tourism	Small Vessel_Nutrient Input	2	1	3	1	1	1	2	3
Herring	Sea	Marine Tourism	Small Vessel_Oil Spill	1	4	3	1	2	1	4	2
Herring	Sea	Ports, Marinas, Harbours	Change in water flow	2	1	4	1	1	1	2	5
Herring	Sea	Ports, Marinas, Harbours	Contaminants	2	1	4	1	1	1	2	3
Herring	Sea	Ports, Marinas, Harbours	Large Vessel_Contaminants	2	1	3	1	1	1	2	3
Herring	Sea	Ports, Marinas, Harbours	Large Vessel_Nutrient Input	2	1	3	1	1	1	2	3
Herring	Sea	Ports, Marinas, Harbours	Large Vessel_Oil Spill	3	1	1	1	3	1	4	2
Herring	Sea	Ports, Marinas, Harbours	Small Vessel_Contaminants	1	3	3	2	2	2	2	3
Herring	Sea	Ports, Marinas, Harbours	Small Vessel_Nutrient Input	2	1	3	1	1	1	2	3
Herring	Sea	Ports, Marinas, Harbours	Small Vessel_Oil Spill	1	4	3	1	2	1	4	2
Herring	Fisheries	Recreational Fishing	Direct Capture	1	3	3	2	1	1	1	4
Herring	Fisheries	Recreational Fishing	Small Vessel_Contaminants	1	3	3	2	2	2	2	3
Herring	Fisheries	Recreational Fishing	Small Vessel_Nutrient Input	2	1	3	1	1	1	2	3
Herring	Fisheries	Recreational Fishing	Small Vessel_Oil Spill	1	4	3	1	2	1	4	2
Herring	Fisheries	Seine Fisheries	Bycatch	2	1	3	1	1	1	1	4
Herring	Fisheries	Seine Fisheries	Direct Capture	2	1	3	1	1	1	3	3
Herring	Fisheries	Seine Fisheries	Small Vessel_Contaminants	1	3	3	2	2	2	2	3
Herring	Fisheries	Seine Fisheries	Small Vessel_Nutrient Input	2	1	3	1	1	1	2	3
Herring	Fisheries	Seine Fisheries	Small Vessel_Oil Spill	1	4	3	1	2	1	4	2
Herring	Sea	Shellfish Aquaculture	Small Vessel_Contaminants	1	3	3	2	2	2	2	3
Herring	Sea	Shellfish Aquaculture	Small Vessel_Nutrient Input	2	1	3	1	1	1	2	3
Herring	Sea	Shellfish Aquaculture	Small Vessel_Oil Spill	1	4	3	1	2	1	4	2
Herring	Sea	Small Vessel Use	Contaminants	1	3	3	2	2	2	2	3
Herring	Sea	Small Vessel Use	Nutrient Input	2	1	3	1	1	1	2	3
Herring	Sea	Small Vessel Use	Oil Spill	1	4	3	1	2	1	4	2
Herring	Fisheries	Trap Fisheries	Small Vessel_Contaminants	1	3	3	2	2	2	2	3
Herring	Fisheries	Trap Fisheries	Small Vessel_Nutrient Input	2	1	3	1	1	1	2	3
Herring	Fisheries	Trap Fisheries	Small Vessel_Oil Spill	1	4	3	1	2	1	4	2
Herring	Fisheries	Trawling	Bycatch	3	1	3	1	2	1	3	3
Herring	Fisheries	Trawling	Small Vessel_Nutrient Input	2	1	3	1	1	1	2	3
Herring	Fisheries	Trawling	Small Vessel_Contaminants	1	3	3	2	2	2	2	3
Herring	Fisheries	Trawling	Small Vessel_Oil Spill	1	4	3	1	2	1	4	2
Herring	Fisheries	Trolling	Small Vessel_Contaminants	1	3	3	2	2	2	2	3
Herring	Fisheries	Trolling	Small Vessel_Nutrient Input	2	1	3	1	1	1	2	3
Herring	Fisheries	Trolling	Small Vessel_Oil Spill	1	4	3	1	2	1	4	2
Humpback Whale	Fisheries	Dive Fisheries	Small Vessel_Acoustic	2	1	4	1	3	1	3	3
Humpback Whale	Fisheries	Dive Fisheries	Small Vessel_Contaminants	1	3	3	2	2	2	1	3
Humpback Whale	Fisheries	Dive Fisheries	Small Vessel_Incidental Mortality	2	1	2	1	2	1	2	1
Humpback Whale	Fisheries	Dive Fisheries	Small Vessel_Oil Spill	1	4	3	1	2	1	3	4
Humpback Whale	Sea	Finfish Aquaculture	Acoustic	2	1	4	1	1	1	3	1
Humpback Whale	Sea	Finfish Aquaculture	Small Vessel_Acoustic	2	1	4	1	3	1	3	3
Humpback Whale	Sea	Finfish Aquaculture	Small Vessel_Contaminants	1	3	3	2	2	2	1	3
Humpback Whale	Sea	Finfish Aquaculture	Small Vessel_Incidental Mortality	2	1	2	1	2	1	2	1
Humpback Whale	Sea	Finfish Aquaculture	Small Vessel_Oil Spill	1	4	3	1	2	1	3	4
Humpback Whale	Fisheries	Gillnet Fisheries	Small Vessel_Acoustic	2	1	4	1	3	1	3	3
Humpback Whale	Fisheries	Gillnet Fisheries	Small Vessel_Contaminants	1	3	3	2	2	2	1	3
Humpback Whale	Fisheries	Gillnet Fisheries	Small Vessel_Incidental Mortality	2	1	2	1	2	1	2	1
Humpback Whale	Fisheries	Gillnet Fisheries	Small Vessel_Oil Spill	1	4	3	1	2	1	3	4
Humpback Whale	Fisheries	Hook and Line	Small Vessel_Acoustic	2	1	4	1	3	1	3	3
Humpback Whale	Fisheries	Hook and Line	Small Vessel_Contaminants	1	3	3	2	2	2	1	3
Humpback Whale	Fisheries	Hook and Line	Small Vessel_Incidental Mortality	2	1	2	1	2	1	2	1
Humpback Whale	Fisheries	Hook and Line	Small Vessel_Oil Spill	1	4	3	1	2	1	3	4
Humpback Whale	Land	Human Settlement	Debris	2	4	3	3	3	3	2	3
Humpback Whale	Land	Land-based Activities	Contaminants	2	3	4	3	2	3	1	3
Humpback Whale	Land	Land-based Activities	Nutrient Input	1	3	3	3	1	3	1	4
Humpback Whale	Land	Land-based Activities	Sedimentation	2	1	4	1	1	1	1	5
Humpback Whale	Sea	Large Vessel Use	Acoustic	2	1	4	1	3	1	3	3
Humpback Whale	Sea	Large Vessel Use	Contaminants	2	1	3	1	1	1	1	3
Humpback Whale	Sea	Large Vessel Use	Incidental Mortality	2	1	2	1	2	1	4	2
Humpback Whale	Sea	Large Vessel Use	Oil Spill	3	1	1	1	3	1	3	4
Humpback Whale	Sea	Log Handling	Debris	2	1	3	1	1	1	2	5
Humpback Whale	Sea	Log Handling	Habitat Disturbance	2	1	3	1	1	1	1	5
Humpback Whale	Sea	Log Handling	Small Vessel_Acoustic	2	1	4	1	3	1	3	3
Humpback Whale	Sea	Log Handling	Small Vessel_Contaminants	1	3	3	2	2	2	1	3
Humpback Whale	Sea	Log Handling	Small Vessel_Incidental Mortality	2	1	2	1	2	1	2	1
Humpback Whale	Sea	Log Handling	Small Vessel_Oil Spill	1	4	3	1	2	1	3	4
Humpback Whale	LongTerm	Long Range Contamination	Persistant Organic Pollutants	1	3	4	1	3	1	1	3
Humpback Whale	Sea	Marine Tourism	Disruption of Wildlife	2	3	4	1	3	1	3	3
Humpback Whale	Sea	Marine Tourism	Large Vessel_Acoustic	2	1	4	1	3	1	3	3
Humpback Whale	Sea	Marine Tourism	Large Vessel_Contaminants	2	1	3	1	1	1	1	3
Humpback Whale	Sea	Marine Tourism	Large Vessel_Incidental Mortality	2	1	2	1	2	1	4	2
Humpback Whale	Sea	Marine Tourism	Large Vessel_Oil Spill	3	1	1	1	3	1	3	4
Humpback Whale	Sea	Marine Tourism	Small Vessel_Acoustic	2	1	4	1	3	1	3	3
Humpback Whale	Sea	Marine Tourism	Small Vessel_Contaminants	1	3	3	2	2	2	1	3
Humpback Whale	Sea	Marine Tourism	Small Vessel_Incidental Mortality	2	1	2	1	2	1	2	1
Humpback Whale	Sea	Marine Tourism	Small Vessel_Oil Spill	1	4	3	1	2	1	3	4
Humpback Whale	Sea	Ports, Marinas, Harbours	Large Vessel_Acoustic	2	1	4	1	3	1	3	3
Humpback Whale	Sea	Ports, Marinas, Harbours	Large Vessel_Contaminants	2	1	3	1	1	1	1	3
Humpback Whale	Sea	Ports, Marinas, Harbours	Large Vessel_Incidental Mortality	2	1	2	1	2	1	4	2
Humpback Whale	Sea	Ports, Marinas, Harbours	Large Vessel_Oil Spill	3	1	1	1	3	1	3	4
Humpback Whale	Sea	Ports, Marinas, Harbours	Small Vessel_Acoustic	2	1	4	1	3	1	3	3
Humpback Whale	Sea	Ports, Marinas, Harbours	Small Vessel_Contaminants	1	3	3	2	2	2	1	3
Humpback Whale	Sea	Ports, Marinas, Harbours	Small Vessel_Incidental Mortality	2	1	2	1	2	1	2	1
Humpback Whale	Sea	Ports, Marinas, Harbours	Small Vessel_Oil Spill	1	4	3	1	2	1	3	4
Humpback Whale	Fisheries	Recreational Fishing	Small Vessel_Acoustic	2	1	4	1	3	1	3	3
Humpback Whale	Fisheries	Recreational Fishing	Small Vessel_Contaminants	1	3	3	2	2	2	1	3
Humpback Whale	Fisheries	Recreational Fishing	Small Vessel_Incidental Mortality	2	1	2	1	2	1	2	1
Humpback Whale	Fisheries	Recreational Fishing	Small Vessel_Oil Spill	1	4	3	1	2	1	3	4
Humpback Whale	Fisheries	Seine Fisheries	Small Vessel_Acoustic	2	1	4	1	3	1	3	3
Humpback Whale	Fisheries	Seine Fisheries	Small Vessel_Contaminants	1	3	3	2	2	2	1	3
Humpback Whale	Fisheries	Seine Fisheries	Small Vessel_Incidental Mortality	2	1	2	1	2	1	2	1
Humpback Whale	Fisheries	Seine Fisheries	Small Vessel_Oil Spill	1	4	3	1	2	1	3	4
Humpback Whale	Sea	Shellfish Aquaculture	Small Vessel_Acoustic	2	1	4	1	3	1	3	3
Humpback Whale	Sea	Shellfish Aquaculture	Small Vessel_Contaminants	1	3	3	2	2	2	1	3
Humpback Whale	Sea	Shellfish Aquaculture	Small Vessel_Incidental Mortality	2	1	2	1	2	1	2	1
Humpback Whale	Sea	Shellfish Aquaculture	Small Vessel_Oil Spill	1	4	3	1	2	1	3	4
Humpback Whale	Sea	Small Vessel Use	Acoustic	2	1	4	1	3	1	3	3
Humpback Whale	Sea	Small Vessel Use	Contaminants	1	3	3	2	2	2	1	3
Humpback Whale	Sea	Small Vessel Use	Incidental Mortality	2	1	2	1	2	1	2	1
Humpback Whale	Sea	Small Vessel Use	Oil Spill	1	4	3	1	2	1	3	4
Humpback Whale	Fisheries	Trap Fisheries	Small Vessel_Acoustic	2	1	4	1	3	1	3	3
Humpback Whale	Fisheries	Trap Fisheries	Small Vessel_Contaminants	1	3	3	2	2	2	1	3
Humpback Whale	Fisheries	Trap Fisheries	Small Vessel_Incidental Mortality	2	1	2	1	2	1	2	1
Humpback Whale	Fisheries	Trap Fisheries	Small Vessel_Oil Spill	1	4	3	1	2	1	3	4
Humpback Whale	Fisheries	Trawling	Small Vessel_Acoustic	2	1	4	1	3	1	3	3
Humpback Whale	Fisheries	Trawling	Small Vessel_Contaminants	1	3	3	2	2	2	1	3
Humpback Whale	Fisheries	Trawling	Small Vessel_Incidental Mortality	2	1	2	1	2	1	2	1
Humpback Whale	Fisheries	Trawling	Small Vessel_Oil Spill	1	4	3	1	2	1	3	4
Humpback Whale	Fisheries	Trolling	Small Vessel_Acoustic	2	1	4	1	3	1	3	3
Humpback Whale	Fisheries	Trolling	Small Vessel_Contaminants	1	3	3	2	2	2	1	3
Humpback Whale	Fisheries	Trolling	Small Vessel_Incidental Mortality	2	1	2	1	2	1	2	1
Humpback Whale	Fisheries	Trolling	Small Vessel_Oil Spill	1	4	3	1	2	1	3	4
Kelp	LongTerm	Climate Change	Ocean Acidification	1	3	1	3	3	1	3	5
Kelp	LongTerm	Climate Change	Sea level rise	1	3	1	3	3	1	4	5
Kelp	LongTerm	Climate Change	Temperature Change	1	3	1	4	3	1	4	4
Kelp	Fisheries	Dive Fisheries	Small Vessel_Contaminants	1	3	3	2	2	2	2	3
Kelp	Fisheries	Dive Fisheries	Small Vessel_Incidental Mortality	2	1	2	1	2	1	1	4
Kelp	Fisheries	Dive Fisheries	Small Vessel_Invasive Species	1	4	3	3	3	2	4	5
Kelp	Fisheries	Dive Fisheries	Small Vessel_Nutrient Input	2	1	3	1	1	1	3	3
Kelp	Fisheries	Dive Fisheries	Small Vessel_Oil Spill	1	4	3	1	2	1	1	3
Kelp	Sea	Finfish Aquaculture	Nutrient Input	2	1	4	1	1	1	2	4
Kelp	Sea	Finfish Aquaculture	Small Vessel_Contaminants	1	3	3	2	2	2	2	3
Kelp	Sea	Finfish Aquaculture	Small Vessel_Incidental Mortality	2	1	2	1	2	1	1	4
Kelp	Sea	Finfish Aquaculture	Small Vessel_Invasive Species	1	4	3	3	3	2	4	5
Kelp	Sea	Finfish Aquaculture	Small Vessel_Nutrient Input	2	1	3	1	1	1	3	3
Kelp	Sea	Finfish Aquaculture	Small Vessel_Oil Spill	1	4	3	1	2	1	1	3
Kelp	Fisheries	Gillnet Fisheries	Small Vessel_Contaminants	1	3	3	2	2	2	2	3
Kelp	Fisheries	Gillnet Fisheries	Small Vessel_Incidental Mortality	2	1	2	1	2	1	1	4
Kelp	Fisheries	Gillnet Fisheries	Small Vessel_Invasive Species	1	4	3	3	3	2	4	5
Kelp	Fisheries	Gillnet Fisheries	Small Vessel_Nutrient Input	2	1	3	1	1	1	3	3
Kelp	Fisheries	Gillnet Fisheries	Small Vessel_Oil Spill	1	4	3	1	2	1	1	3
Kelp	Fisheries	Hand Digging	Direct Capture	2	3	4	2	2	2	1	2
Kelp	Fisheries	Hook and Line	Small Vessel_Contaminants	1	3	3	2	2	2	2	3
Kelp	Fisheries	Hook and Line	Small Vessel_Incidental Mortality	2	1	2	1	2	1	1	4
Kelp	Fisheries	Hook and Line	Small Vessel_Invasive Species	1	4	3	3	3	2	4	5
Kelp	Fisheries	Hook and Line	Small Vessel_Nutrient Input	2	1	3	1	1	1	3	3
Kelp	Fisheries	Hook and Line	Small Vessel_Oil Spill	1	4	3	1	2	1	1	3
Kelp	Land	Human Settlement	Contaminants	2	1	3	1	2	1	2	2
Kelp	Land	Human Settlement	Debris	2	4	3	3	3	3	1	4
Kelp	Land	Human Settlement	Nutrient Input	2	1	3	1	2	1	2	4
Kelp	Land	Human Settlement	Sedimentation	1	1	3	1	2	1	3	2
Kelp	Land	Land-based Activities	Change in freshwater flow	2	1	2	1	2	1	2	3
Kelp	Land	Land-based Activities	Contaminants	2	3	4	3	2	3	2	3
Kelp	Land	Land-based Activities	Nutrient Input	1	3	3	3	1	3	2	4
Kelp	Land	Land-based Activities	Sedimentation	2	1	4	1	1	1	3	2
Kelp	Sea	Large Vessel Use	Contaminants	2	1	3	1	1	1	2	3
Kelp	Sea	Large Vessel Use	Incidental Mortality	2	1	2	1	2	1	1	4
Kelp	Sea	Large Vessel Use	Invasive Species	2	3	3	2	2	2	2	4
Kelp	Sea	Large Vessel Use	Nutrient Input	2	1	3	1	1	1	3	3
Kelp	Sea	Large Vessel Use	Oil Spill	3	1	1	1	3	1	1	3
Kelp	Sea	Log Handling	Debris	2	1	3	1	1	1	3	4
Kelp	Sea	Log Handling	Habitat Disturbance	2	1	3	1	1	1	2	2
Kelp	Sea	Log Handling	Small Vessel_Contaminants	1	3	3	2	2	2	2	3
Kelp	Sea	Log Handling	Small Vessel_Incidental Mortality	2	1	2	1	2	1	1	4
Kelp	Sea	Log Handling	Small Vessel_Invasive Species	1	4	3	3	3	2	4	5
Kelp	Sea	Log Handling	Small Vessel_Nutrient Input	2	1	3	1	1	1	3	3
Kelp	Sea	Log Handling	Small Vessel_Oil Spill	1	4	3	1	2	1	1	3
Kelp	LongTerm	Long Range Contamination	Marine Debris	1	3	4	3	3	4	1	4
Kelp	LongTerm	Long Range Contamination	Persistant Organic Pollutants	1	3	4	1	3	1	2	4
Kelp	Sea	Marine Tourism	Habitat Disturbance	1	3	2	1	3	2	1	4
Kelp	Sea	Marine Tourism	Large Vessel_Contaminants	2	1	3	1	1	1	2	3
Kelp	Sea	Marine Tourism	Large Vessel_Incidental Mortality	2	1	2	1	2	1	1	4
Kelp	Sea	Marine Tourism	Large Vessel_Invasive Species	2	3	3	2	2	2	2	4
Kelp	Sea	Marine Tourism	Large Vessel_Nutrient Input	2	1	3	1	1	1	3	3
Kelp	Sea	Marine Tourism	Large Vessel_Oil Spill	3	1	1	1	3	1	1	3
Kelp	Sea	Marine Tourism	Small Vessel_Contaminants	1	3	3	2	2	2	2	3
Kelp	Sea	Marine Tourism	Small Vessel_Incidental Mortality	2	1	2	1	2	1	1	4
Kelp	Sea	Marine Tourism	Small Vessel_Invasive Species	1	4	3	3	3	2	4	5
Kelp	Sea	Marine Tourism	Small Vessel_Nutrient Input	2	1	3	1	1	1	3	3
Kelp	Sea	Marine Tourism	Small Vessel_Oil Spill	1	4	3	1	2	1	1	3
Kelp	Sea	Ports, Marinas, Harbours	Change in water flow	2	1	4	1	1	1	3	3
Kelp	Sea	Ports, Marinas, Harbours	Contaminants	2	1	4	1	1	1	3	3
Kelp	Sea	Ports, Marinas, Harbours	Habitat Disturbance	2	1	1	1	1	1	3	2
Kelp	Sea	Ports, Marinas, Harbours	Large Vessel_Contaminants	2	1	3	1	1	1	2	3
Kelp	Sea	Ports, Marinas, Harbours	Large Vessel_Incidental Mortality	2	1	2	1	2	1	1	4
Kelp	Sea	Ports, Marinas, Harbours	Large Vessel_Invasive Species	2	3	3	2	2	2	2	4
Kelp	Sea	Ports, Marinas, Harbours	Large Vessel_Nutrient Input	2	1	3	1	1	1	3	3
Kelp	Sea	Ports, Marinas, Harbours	Large Vessel_Oil Spill	3	1	1	1	3	1	1	3
Kelp	Sea	Ports, Marinas, Harbours	Nutrient Input	2	1	3	4	1	1	3	4
Kelp	Sea	Ports, Marinas, Harbours	Small Vessel_Contaminants	1	3	3	2	2	2	2	3
Kelp	Sea	Ports, Marinas, Harbours	Small Vessel_Incidental Mortality	2	1	2	1	2	1	1	4
Kelp	Sea	Ports, Marinas, Harbours	Small Vessel_Invasive Species	1	4	3	3	3	2	4	5
Kelp	Sea	Ports, Marinas, Harbours	Small Vessel_Nutrient Input	2	1	3	1	1	1	3	3
Kelp	Sea	Ports, Marinas, Harbours	Small Vessel_Oil Spill	1	4	3	1	2	1	1	3
Kelp	Fisheries	Recreational Fishing	Small Vessel_Contaminants	1	3	3	2	2	2	2	3
Kelp	Fisheries	Recreational Fishing	Small Vessel_Incidental Mortality	2	1	2	1	2	1	1	4
Kelp	Fisheries	Recreational Fishing	Small Vessel_Invasive Species	1	4	3	3	3	2	4	5
Kelp	Fisheries	Recreational Fishing	Small Vessel_Nutrient Input	2	1	3	1	1	1	3	3
Kelp	Fisheries	Recreational Fishing	Small Vessel_Oil Spill	1	4	3	1	2	1	1	3
Kelp	Fisheries	Seine Fisheries	Small Vessel_Contaminants	1	3	3	2	2	2	2	3
Kelp	Fisheries	Seine Fisheries	Small Vessel_Incidental Mortality	2	1	2	1	2	1	1	4
Kelp	Fisheries	Seine Fisheries	Small Vessel_Invasive Species	1	4	3	3	3	2	4	5
Kelp	Fisheries	Seine Fisheries	Small Vessel_Nutrient Input	2	1	3	1	1	1	3	3
Kelp	Fisheries	Seine Fisheries	Small Vessel_Oil Spill	1	4	3	1	2	1	1	3
Kelp	Sea	Shellfish Aquaculture	Invasive Species	2	1	1	1	2	1	4	5
Kelp	Sea	Shellfish Aquaculture	Shading	2	1	4	1	1	1	4	3
Kelp	Sea	Shellfish Aquaculture	Small Vessel_Contaminants	1	3	3	2	2	2	2	3
Kelp	Sea	Shellfish Aquaculture	Small Vessel_Incidental Mortality	2	1	2	1	2	1	1	4
Kelp	Sea	Shellfish Aquaculture	Small Vessel_Invasive Species	1	4	3	3	3	2	4	5
Kelp	Sea	Shellfish Aquaculture	Small Vessel_Nutrient Input	2	1	3	1	1	1	3	3
Kelp	Sea	Shellfish Aquaculture	Small Vessel_Oil Spill	1	4	3	1	2	1	1	3
Kelp	Sea	Small Vessel Use	Contaminants	1	3	3	2	2	2	2	3
Kelp	Sea	Small Vessel Use	Incidental Mortality	2	1	2	1	2	1	1	4
Kelp	Sea	Small Vessel Use	Invasive Species	1	4	3	3	3	2	4	5
Kelp	Sea	Small Vessel Use	Nutrient Input	2	1	3	1	1	1	3	3
Kelp	Sea	Small Vessel Use	Oil Spill	1	4	3	1	2	1	1	3
Kelp	Fisheries	Trap Fisheries	Small Vessel_Contaminants	1	3	3	2	2	2	2	3
Kelp	Fisheries	Trap Fisheries	Small Vessel_Incidental Mortality	2	1	2	1	2	1	1	4
Kelp	Fisheries	Trap Fisheries	Small Vessel_Invasive Species	1	4	3	3	3	2	4	5
Kelp	Fisheries	Trap Fisheries	Small Vessel_Nutrient Input	2	1	3	1	1	1	3	3
Kelp	Fisheries	Trap Fisheries	Small Vessel_Oil Spill	1	4	3	1	2	1	1	3
Kelp	Fisheries	Trawling	Small Vessel_Nutrient Input	2	1	3	1	1	1	3	3
Kelp	Fisheries	Trawling	Small Vessel_Contaminants	1	3	3	2	2	2	2	3
Kelp	Fisheries	Trawling	Small Vessel_Incidental Mortality	2	1	2	1	2	1	1	4
Kelp	Fisheries	Trawling	Small Vessel_Invasive Species	1	4	3	3	3	2	4	5
Kelp	Fisheries	Trawling	Small Vessel_Oil Spill	1	4	3	1	2	1	1	3
Kelp	Fisheries	Trolling	Small Vessel_Contaminants	1	3	3	2	2	2	2	3
Kelp	Fisheries	Trolling	Small Vessel_Incidental Mortality	2	1	2	1	2	1	1	4
Kelp	Fisheries	Trolling	Small Vessel_Invasive Species	1	4	3	3	3	2	4	5
Kelp	Fisheries	Trolling	Small Vessel_Nutrient Input	2	1	3	1	1	1	3	3
Kelp	Fisheries	Trolling	Small Vessel_Oil Spill	1	4	3	1	2	1	1	3
Killer Whales	Fisheries	Dive Fisheries	Small Vessel_Acoustic	2	1	4	1	3	1	2	3
Killer Whales	Fisheries	Dive Fisheries	Small Vessel_Incidental Mortality	2	1	2	1	2	1	4	2
Killer Whales	Sea	Finfish Aquaculture	Acoustic	2	1	4	1	1	1	3	1
Killer Whales	Sea	Finfish Aquaculture	Small Vessel_Acoustic	2	1	4	1	3	1	2	3
Killer Whales	Sea	Finfish Aquaculture	Small Vessel_Incidental Mortality	2	1	2	1	2	1	4	2
Killer Whales	Fisheries	Gillnet Fisheries	Small Vessel_Acoustic	2	1	4	1	3	1	2	3
Killer Whales	Fisheries	Gillnet Fisheries	Small Vessel_Incidental Mortality	2	1	2	1	2	1	4	2
Killer Whales	Fisheries	Hook and Line	Small Vessel_Acoustic	2	1	4	1	3	1	2	3
Killer Whales	Fisheries	Hook and Line	Small Vessel_Incidental Mortality	2	1	2	1	2	1	4	2
Killer Whales	Land	Human Settlement	Contaminants	2	1	3	1	2	1	4	2
Killer Whales	Land	Human Settlement	Debris	2	4	3	3	3	3	2	4
Killer Whales	Land	Land-based Activities	Contaminants	2	3	4	3	2	3	4	3
Killer Whales	Sea	Large Vessel Use	Acoustic	2	1	4	1	3	1	2	3
Killer Whales	Sea	Large Vessel Use	Incidental Mortality	2	1	2	1	2	1	4	2
Killer Whales	Sea	Large Vessel Use	Oil Spill	3	1	1	1	3	1	5	2
Killer Whales	Sea	Log Handling	Debris	2	1	3	1	1	1	1	4
Killer Whales	Sea	Log Handling	Habitat Disturbance	2	1	3	1	1	1	2	4
Killer Whales	Sea	Log Handling	Small Vessel_Acoustic	2	1	4	1	3	1	2	3
Killer Whales	Sea	Log Handling	Small Vessel_Incidental Mortality	2	1	2	1	2	1	4	2
Killer Whales	LongTerm	Long Range Contamination	Persistant Organic Pollutants	1	3	4	1	3	1	4	3
Killer Whales	Sea	Marine Tourism	Disruption of Wildlife	2	3	4	1	3	1	4	2
Killer Whales	Sea	Marine Tourism	Large Vessel_Acoustic	2	1	4	1	3	1	2	3
Killer Whales	Sea	Marine Tourism	Large Vessel_Incidental Mortality	2	1	2	1	2	1	4	2
Killer Whales	Sea	Marine Tourism	Large Vessel_Oil Spill	3	1	1	1	3	1	5	2
Killer Whales	Sea	Marine Tourism	Small Vessel_Acoustic	2	1	4	1	3	1	2	3
Killer Whales	Sea	Marine Tourism	Small Vessel_Incidental Mortality	2	1	2	1	2	1	4	2
Killer Whales	Sea	Ports, Marinas, Harbours	Contaminants	2	1	4	1	1	1	4	3
Killer Whales	Sea	Ports, Marinas, Harbours	Large Vessel_Acoustic	2	1	4	1	3	1	2	3
Killer Whales	Sea	Ports, Marinas, Harbours	Large Vessel_Incidental Mortality	2	1	2	1	2	1	4	2
Killer Whales	Sea	Ports, Marinas, Harbours	Large Vessel_Oil Spill	3	1	1	1	3	1	5	2
Killer Whales	Sea	Ports, Marinas, Harbours	Small Vessel_Acoustic	2	1	4	1	3	1	2	3
Killer Whales	Sea	Ports, Marinas, Harbours	Small Vessel_Incidental Mortality	2	1	2	1	2	1	4	2
Killer Whales	Fisheries	Recreational Fishing	Small Vessel_Acoustic	2	1	4	1	3	1	2	3
Killer Whales	Fisheries	Recreational Fishing	Small Vessel_Incidental Mortality	2	1	2	1	2	1	4	2
Killer Whales	Fisheries	Seine Fisheries	Small Vessel_Acoustic	2	1	4	1	3	1	2	3
Killer Whales	Fisheries	Seine Fisheries	Small Vessel_Incidental Mortality	2	1	2	1	2	1	4	2
Killer Whales	Sea	Shellfish Aquaculture	Small Vessel_Acoustic	2	1	4	1	3	1	2	3
Killer Whales	Sea	Shellfish Aquaculture	Small Vessel_Incidental Mortality	2	1	2	1	2	1	4	2
Killer Whales	Sea	Small Vessel Use	Acoustic	2	1	4	1	3	1	2	3
Killer Whales	Sea	Small Vessel Use	Incidental Mortality	2	1	2	1	2	1	4	2
Killer Whales	Fisheries	Trap Fisheries	Small Vessel_Acoustic	2	1	4	1	3	1	2	3
Killer Whales	Fisheries	Trap Fisheries	Small Vessel_Incidental Mortality	2	1	2	1	2	1	4	2
Killer Whales	Fisheries	Trawling	Small Vessel_Acoustic	2	1	4	1	3	1	2	3
Killer Whales	Fisheries	Trawling	Small Vessel_Incidental Mortality	2	1	2	1	2	1	4	2
Killer Whales	Fisheries	Trolling	Small Vessel_Acoustic	2	1	4	1	3	1	2	3
Killer Whales	Fisheries	Trolling	Small Vessel_Incidental Mortality	2	1	2	1	2	1	4	2
Lingcod	LongTerm	Climate Change	Temperature Change	1	3	1	4	3	1	4	4
Lingcod	Fisheries	Dive Fisheries	Small Vessel_Contaminants	1	3	3	2	2	2	1	4
Lingcod	Sea	Finfish Aquaculture	Contaminants	2	1	4	1	1	1	2	4
Lingcod	Sea	Finfish Aquaculture	Nutrient Input	2	1	4	1	1	1	2	4
Lingcod	Sea	Finfish Aquaculture	Small Vessel_Contaminants	1	3	3	2	2	2	1	4
Lingcod	Fisheries	Gillnet Fisheries	Small Vessel_Contaminants	1	3	3	2	2	2	1	4
Lingcod	Fisheries	Hook and Line	Bycatch	2	1	3	1	2	1	2	4
Lingcod	Fisheries	Hook and Line	Direct Capture	2	1	3	1	2	1	3	3
Lingcod	Fisheries	Hook and Line	Small Vessel_Contaminants	1	3	3	2	2	2	1	4
Lingcod	Land	Human Settlement	Contaminants	2	1	3	1	2	1	2	5
Lingcod	Land	Human Settlement	Debris	2	4	3	3	3	3	2	4
Lingcod	Land	Human Settlement	Nutrient Input	2	1	3	1	2	1	2	4
Lingcod	Land	Land-based Activities	Contaminants	2	3	4	3	2	3	2	5
Lingcod	Land	Land-based Activities	Nutrient Input	1	3	3	3	1	3	2	4
Lingcod	Land	Land-based Activities	Sedimentation	2	1	4	1	1	1	3	4
Lingcod	Sea	Large Vessel Use	Contaminants	2	1	3	1	1	1	2	5
Lingcod	Sea	Large Vessel Use	Nutrient Input	2	1	3	1	1	1	2	4
Lingcod	Sea	Large Vessel Use	Oil Spill	3	1	1	1	3	1	3	5
Lingcod	Sea	Log Handling	Contaminants	2	1	3	1	1	1	2	5
Lingcod	Sea	Log Handling	Debris	2	1	3	1	1	1	2	4
Lingcod	Sea	Log Handling	Habitat Disturbance	2	1	3	1	1	1	3	4
Lingcod	Sea	Log Handling	Small Vessel_Contaminants	1	3	3	2	2	2	1	4
Lingcod	LongTerm	Long Range Contamination	Marine Debris	1	3	4	3	3	4	2	4
Lingcod	LongTerm	Long Range Contamination	Persistant Organic Pollutants	1	3	4	1	3	1	3	4
Lingcod	Sea	Marine Tourism	Large Vessel_Contaminants	2	1	3	1	1	1	2	5
Lingcod	Sea	Marine Tourism	Large Vessel_Nutrient Input	2	1	3	1	1	1	2	4
Lingcod	Sea	Marine Tourism	Large Vessel_Oil Spill	3	1	1	1	3	1	3	5
Lingcod	Sea	Marine Tourism	Small Vessel_Contaminants	1	3	3	2	2	2	1	4
Lingcod	Sea	Ports, Marinas, Harbours	Change in water flow	2	1	4	1	1	1	3	4
Lingcod	Sea	Ports, Marinas, Harbours	Contaminants	2	1	4	1	1	1	2	4
Lingcod	Sea	Ports, Marinas, Harbours	Habitat Disturbance	2	1	1	1	1	1	3	4
Lingcod	Sea	Ports, Marinas, Harbours	Large Vessel_Contaminants	2	1	3	1	1	1	2	5
Lingcod	Sea	Ports, Marinas, Harbours	Large Vessel_Nutrient Input	2	1	3	1	1	1	2	4
Lingcod	Sea	Ports, Marinas, Harbours	Large Vessel_Oil Spill	3	1	1	1	3	1	3	5
Lingcod	Sea	Ports, Marinas, Harbours	Nutrient Input	2	1	3	4	1	1	2	4
Lingcod	Sea	Ports, Marinas, Harbours	Small Vessel_Contaminants	1	3	3	2	2	2	1	4
Lingcod	Fisheries	Recreational Fishing	Bycatch	2	3	3	2	1	1	1	3
Lingcod	Fisheries	Recreational Fishing	Direct Capture	2	3	3	2	1	1	2	3
Lingcod	Fisheries	Recreational Fishing	Small Vessel_Contaminants	1	3	3	2	2	2	1	4
Lingcod	Fisheries	Seine Fisheries	Small Vessel_Contaminants	1	3	3	2	2	2	1	4
Lingcod	Sea	Shellfish Aquaculture	Small Vessel_Contaminants	1	3	3	2	2	2	1	4
Lingcod	Sea	Small Vessel Use	Contaminants	1	3	3	2	2	2	1	4
Lingcod	Fisheries	Trap Fisheries	Bycatch	2	1	3	1	1	1	1	4
Lingcod	Fisheries	Trap Fisheries	Small Vessel_Contaminants	1	3	3	2	2	2	1	4
Lingcod	Fisheries	Trawling	Bycatch	3	1	3	1	2	1	2	3
Lingcod	Fisheries	Trawling	Direct Capture	3	1	3	1	1	1	2	1
Lingcod	Fisheries	Trawling	Habitat Disturbance	3	1	3	1	2	1	4	2
Lingcod	Fisheries	Trawling	Small Vessel_Contaminants	1	3	3	2	2	2	1	4
Lingcod	Fisheries	Trolling	Bycatch	2	2	3	1	3	1	2	3
Lingcod	Fisheries	Trolling	Small Vessel_Contaminants	1	3	3	2	2	2	1	4
Phytoplankton	LongTerm	Climate Change	Ocean Acidification	1	3	1	3	3	1	4	5
Phytoplankton	LongTerm	Climate Change	Temperature Change	1	3	1	4	3	1	3	5
Phytoplankton	Fisheries	Dive Fisheries	Small Vessel_Contaminants	1	3	3	2	2	2	2	3
Phytoplankton	Fisheries	Dive Fisheries	Small Vessel_Invasive Species	1	4	3	3	3	2	2	5
Phytoplankton	Fisheries	Dive Fisheries	Small Vessel_Nutrient Input	2	1	3	1	1	1	2	3
Phytoplankton	Fisheries	Dive Fisheries	Small Vessel_Oil Spill	1	4	3	1	2	1	2	4
Phytoplankton	Sea	Finfish Aquaculture	Contaminants	2	1	4	1	1	1	3	2
Phytoplankton	Sea	Finfish Aquaculture	Nutrient Input	2	1	4	1	1	1	2	2
Phytoplankton	Sea	Finfish Aquaculture	Small Vessel_Contaminants	1	3	3	2	2	2	2	3
Phytoplankton	Sea	Finfish Aquaculture	Small Vessel_Invasive Species	1	4	3	3	3	2	2	5
Phytoplankton	Sea	Finfish Aquaculture	Small Vessel_Nutrient Input	2	1	3	1	1	1	2	3
Phytoplankton	Sea	Finfish Aquaculture	Small Vessel_Oil Spill	1	4	3	1	2	1	2	4
Phytoplankton	Fisheries	Gillnet Fisheries	Small Vessel_Contaminants	1	3	3	2	2	2	2	3
Phytoplankton	Fisheries	Gillnet Fisheries	Small Vessel_Invasive Species	1	4	3	3	3	2	2	5
Phytoplankton	Fisheries	Gillnet Fisheries	Small Vessel_Nutrient Input	2	1	3	1	1	1	2	3
Phytoplankton	Fisheries	Gillnet Fisheries	Small Vessel_Oil Spill	1	4	3	1	2	1	2	4
Phytoplankton	Fisheries	Hook and Line	Small Vessel_Contaminants	1	3	3	2	2	2	2	3
Phytoplankton	Fisheries	Hook and Line	Small Vessel_Invasive Species	1	4	3	3	3	2	2	5
Phytoplankton	Fisheries	Hook and Line	Small Vessel_Nutrient Input	2	1	3	1	1	1	2	3
Phytoplankton	Fisheries	Hook and Line	Small Vessel_Oil Spill	1	4	3	1	2	1	2	4
Phytoplankton	Land	Human Settlement	Contaminants	2	1	3	1	2	1	2	4
Phytoplankton	Land	Human Settlement	Nutrient Input	2	1	3	1	2	1	1	4
Phytoplankton	Land	Land-based Activities	Change in freshwater flow	2	1	2	1	2	1	3	4
Phytoplankton	Land	Land-based Activities	Contaminants	2	3	4	3	2	3	2	4
Phytoplankton	Land	Land-based Activities	Nutrient Input	1	3	3	3	1	3	1	4
Phytoplankton	Sea	Large Vessel Use	Contaminants	2	1	3	1	1	1	2	3
Phytoplankton	Sea	Large Vessel Use	Invasive Species	2	3	3	2	2	2	3	3
Phytoplankton	Sea	Large Vessel Use	Nutrient Input	2	1	3	1	1	1	2	3
Phytoplankton	Sea	Large Vessel Use	Oil Spill	3	1	1	1	3	1	2	4
Phytoplankton	Sea	Log Handling	Contaminants	2	1	3	1	1	1	2	3
Phytoplankton	Sea	Log Handling	Nutrient Input	2	1	3	1	1	1	2	3
Phytoplankton	Sea	Log Handling	Small Vessel_Contaminants	1	3	3	2	2	2	2	3
Phytoplankton	Sea	Log Handling	Small Vessel_Invasive Species	1	4	3	3	3	2	2	5
Phytoplankton	Sea	Log Handling	Small Vessel_Nutrient Input	2	1	3	1	1	1	2	3
Phytoplankton	Sea	Log Handling	Small Vessel_Oil Spill	1	4	3	1	2	1	2	4
Phytoplankton	LongTerm	Long Range Contamination	Persistant Organic Pollutants	1	3	4	1	3	1	2	4
Phytoplankton	Sea	Marine Tourism	Large Vessel_Contaminants	2	1	3	1	1	1	2	3
Phytoplankton	Sea	Marine Tourism	Large Vessel_Invasive Species	2	3	3	2	2	2	3	3
Phytoplankton	Sea	Marine Tourism	Large Vessel_Nutrient Input	2	1	3	1	1	1	2	3
Phytoplankton	Sea	Marine Tourism	Large Vessel_Oil Spill	3	1	1	1	3	1	2	4
Phytoplankton	Sea	Marine Tourism	Small Vessel_Contaminants	1	3	3	2	2	2	2	3
Phytoplankton	Sea	Marine Tourism	Small Vessel_Invasive Species	1	4	3	3	3	2	2	5
Phytoplankton	Sea	Marine Tourism	Small Vessel_Nutrient Input	2	1	3	1	1	1	2	3
Phytoplankton	Sea	Marine Tourism	Small Vessel_Oil Spill	1	4	3	1	2	1	2	4
Phytoplankton	Sea	Ports, Marinas, Harbours	Change in water flow	2	1	4	1	1	1	2	3
Phytoplankton	Sea	Ports, Marinas, Harbours	Contaminants	2	1	4	1	1	1	2	3
Phytoplankton	Sea	Ports, Marinas, Harbours	Large Vessel_Contaminants	2	1	3	1	1	1	2	3
Phytoplankton	Sea	Ports, Marinas, Harbours	Large Vessel_Invasive Species	2	3	3	2	2	2	3	3
Phytoplankton	Sea	Ports, Marinas, Harbours	Large Vessel_Nutrient Input	2	1	3	1	1	1	2	3
Phytoplankton	Sea	Ports, Marinas, Harbours	Large Vessel_Oil Spill	3	1	1	1	3	1	2	4
Phytoplankton	Sea	Ports, Marinas, Harbours	Nutrient Input	2	1	3	4	1	1	2	3
Phytoplankton	Sea	Ports, Marinas, Harbours	Small Vessel_Contaminants	1	3	3	2	2	2	2	3
Phytoplankton	Sea	Ports, Marinas, Harbours	Small Vessel_Invasive Species	1	4	3	3	3	2	2	5
Phytoplankton	Sea	Ports, Marinas, Harbours	Small Vessel_Nutrient Input	2	1	3	1	1	1	2	3
Phytoplankton	Sea	Ports, Marinas, Harbours	Small Vessel_Oil Spill	1	4	3	1	2	1	2	4
Phytoplankton	Fisheries	Recreational Fishing	Small Vessel_Contaminants	1	3	3	2	2	2	2	3
Phytoplankton	Fisheries	Recreational Fishing	Small Vessel_Invasive Species	1	4	3	3	3	2	2	5
Phytoplankton	Fisheries	Recreational Fishing	Small Vessel_Nutrient Input	2	1	3	1	1	1	2	3
Phytoplankton	Fisheries	Recreational Fishing	Small Vessel_Oil Spill	1	4	3	1	2	1	2	4
Phytoplankton	Fisheries	Seine Fisheries	Small Vessel_Contaminants	1	3	3	2	2	2	2	3
Phytoplankton	Fisheries	Seine Fisheries	Small Vessel_Invasive Species	1	4	3	3	3	2	2	5
Phytoplankton	Fisheries	Seine Fisheries	Small Vessel_Nutrient Input	2	1	3	1	1	1	2	3
Phytoplankton	Fisheries	Seine Fisheries	Small Vessel_Oil Spill	1	4	3	1	2	1	2	4
Phytoplankton	Sea	Shellfish Aquaculture	Invasive Species	2	1	1	1	2	1	2	5
Phytoplankton	Sea	Shellfish Aquaculture	Small Vessel_Contaminants	1	3	3	2	2	2	2	3
Phytoplankton	Sea	Shellfish Aquaculture	Small Vessel_Invasive Species	1	4	3	3	3	2	2	5
Phytoplankton	Sea	Shellfish Aquaculture	Small Vessel_Nutrient Input	2	1	3	1	1	1	2	3
Phytoplankton	Sea	Shellfish Aquaculture	Small Vessel_Oil Spill	1	4	3	1	2	1	2	4
Phytoplankton	Sea	Small Vessel Use	Contaminants	1	3	3	2	2	2	2	3
Phytoplankton	Sea	Small Vessel Use	Invasive Species	1	4	3	3	3	2	2	5
Phytoplankton	Sea	Small Vessel Use	Nutrient Input	2	1	3	1	1	1	2	3
Phytoplankton	Sea	Small Vessel Use	Oil Spill	1	4	3	1	2	1	2	4
Phytoplankton	Fisheries	Trap Fisheries	Small Vessel_Contaminants	1	3	3	2	2	2	2	3
Phytoplankton	Fisheries	Trap Fisheries	Small Vessel_Invasive Species	1	4	3	3	3	2	2	5
Phytoplankton	Fisheries	Trap Fisheries	Small Vessel_Nutrient Input	2	1	3	1	1	1	2	3
Phytoplankton	Fisheries	Trap Fisheries	Small Vessel_Oil Spill	1	4	3	1	2	1	2	4
Phytoplankton	Fisheries	Trawling	Small Vessel_Nutrient Input	2	1	3	1	1	1	2	3
Phytoplankton	Fisheries	Trawling	Small Vessel_Contaminants	1	3	3	2	2	2	2	3
Phytoplankton	Fisheries	Trawling	Small Vessel_Invasive Species	1	4	3	3	3	2	2	5
Phytoplankton	Fisheries	Trawling	Small Vessel_Oil Spill	1	4	3	1	2	1	2	4
Phytoplankton	Fisheries	Trolling	Small Vessel_Contaminants	1	3	3	2	2	2	2	3
Phytoplankton	Fisheries	Trolling	Small Vessel_Invasive Species	1	4	3	3	3	2	2	5
Phytoplankton	Fisheries	Trolling	Small Vessel_Nutrient Input	2	1	3	1	1	1	2	3
Phytoplankton	Fisheries	Trolling	Small Vessel_Oil Spill	1	4	3	1	2	1	2	4
Prawn	LongTerm	Climate Change	Ocean Acidification	1	3	1	3	3	1	2	4
Prawn	LongTerm	Climate Change	Temperature Change	1	3	1	4	3	1	3	4
Prawn	Fisheries	Dive Fisheries	Small Vessel_Contaminants	1	3	3	2	2	2	2	4
Prawn	Fisheries	Dive Fisheries	Small Vessel_Nutrient Input	2	1	3	1	1	1	2	3
Prawn	Fisheries	Dive Fisheries	Small Vessel_Oil Spill	1	4	3	1	2	1	4	3
Prawn	Sea	Finfish Aquaculture	Contaminants	2	1	4	1	1	1	4	2
Prawn	Sea	Finfish Aquaculture	Small Vessel_Contaminants	1	3	3	2	2	2	2	4
Prawn	Sea	Finfish Aquaculture	Small Vessel_Nutrient Input	2	1	3	1	1	1	2	3
Prawn	Sea	Finfish Aquaculture	Small Vessel_Oil Spill	1	4	3	1	2	1	4	3
Prawn	Fisheries	Gillnet Fisheries	Small Vessel_Contaminants	1	3	3	2	2	2	2	4
Prawn	Fisheries	Gillnet Fisheries	Small Vessel_Nutrient Input	2	1	3	1	1	1	2	3
Prawn	Fisheries	Gillnet Fisheries	Small Vessel_Oil Spill	1	4	3	1	2	1	4	3
Prawn	Fisheries	Hook and Line	Small Vessel_Contaminants	1	3	3	2	2	2	2	4
Prawn	Fisheries	Hook and Line	Small Vessel_Nutrient Input	2	1	3	1	1	1	2	3
Prawn	Fisheries	Hook and Line	Small Vessel_Oil Spill	1	4	3	1	2	1	4	3
Prawn	Land	Human Settlement	Contaminants	2	1	3	1	2	1	2	4
Prawn	Land	Human Settlement	Debris	2	4	3	3	3	3	1	5
Prawn	Land	Human Settlement	Nutrient Input	2	1	3	1	2	1	2	2
Prawn	Land	Land-based Activities	Change in freshwater flow	2	1	2	1	2	1	5	1
Prawn	Land	Land-based Activities	Contaminants	2	3	4	3	2	3	2	4
Prawn	Land	Land-based Activities	Nutrient Input	1	2	3	3	1	1	3	4
Prawn	Land	Land-based Activities	Sedimentation	2	1	4	1	1	1	1	4
Prawn	Sea	Large Vessel Use	Contaminants	2	1	3	1	1	1	2	4
Prawn	Sea	Large Vessel Use	Nutrient Input	2	1	3	1	1	1	2	4
Prawn	Sea	Large Vessel Use	Oil Spill	3	1	1	1	3	1	4	3
Prawn	Sea	Log Handling	Contaminants	2	1	3	1	1	1	2	5
Prawn	Sea	Log Handling	Debris	2	1	3	1	1	1	2	4
Prawn	Sea	Log Handling	Small Vessel_Contaminants	1	3	3	2	2	2	2	4
Prawn	Sea	Log Handling	Small Vessel_Nutrient Input	2	1	3	1	1	1	2	3
Prawn	Sea	Log Handling	Small Vessel_Oil Spill	1	4	3	1	2	1	4	3
Prawn	LongTerm	Long Range Contamination	Marine Debris	1	3	4	3	3	4	1	5
Prawn	LongTerm	Long Range Contamination	Persistant Organic Pollutants	1	3	4	1	3	1	2	4
Prawn	Sea	Marine Tourism	Large Vessel_Contaminants	2	1	3	1	1	1	2	4
Prawn	Sea	Marine Tourism	Large Vessel_Nutrient Input	2	1	3	1	1	1	2	4
Prawn	Sea	Marine Tourism	Large Vessel_Oil Spill	3	1	1	1	3	1	4	3
Prawn	Sea	Marine Tourism	Small Vessel_Contaminants	1	3	3	2	2	2	2	4
Prawn	Sea	Marine Tourism	Small Vessel_Nutrient Input	2	1	3	1	1	1	2	3
Prawn	Sea	Marine Tourism	Small Vessel_Oil Spill	1	4	3	1	2	1	4	3
Prawn	Sea	Ports, Marinas, Harbours	Change in water flow	2	1	4	1	1	1	3	4
Prawn	Sea	Ports, Marinas, Harbours	Contaminants	2	1	4	1	1	1	2	4
Prawn	Sea	Ports, Marinas, Harbours	Habitat Disturbance	2	1	1	1	1	1	3	4
Prawn	Sea	Ports, Marinas, Harbours	Large Vessel_Contaminants	2	1	3	1	1	1	2	4
Prawn	Sea	Ports, Marinas, Harbours	Large Vessel_Nutrient Input	2	1	3	1	1	1	2	4
Prawn	Sea	Ports, Marinas, Harbours	Large Vessel_Oil Spill	3	1	1	1	3	1	4	3
Prawn	Sea	Ports, Marinas, Harbours	Nutrient Input	2	1	3	4	1	1	2	4
Prawn	Sea	Ports, Marinas, Harbours	Small Vessel_Contaminants	1	3	3	2	2	2	2	4
Prawn	Sea	Ports, Marinas, Harbours	Small Vessel_Nutrient Input	2	1	3	1	1	1	2	3
Prawn	Sea	Ports, Marinas, Harbours	Small Vessel_Oil Spill	1	4	3	1	2	1	4	3
Prawn	Fisheries	Recreational Fishing	Bycatch	1	3	3	2	1	1	1	3
Prawn	Fisheries	Recreational Fishing	Direct Capture	1	3	3	2	1	1	2	2
Prawn	Fisheries	Recreational Fishing	Small Vessel_Contaminants	1	3	3	2	2	2	2	4
Prawn	Fisheries	Recreational Fishing	Small Vessel_Nutrient Input	2	1	3	1	1	1	2	3
Prawn	Fisheries	Recreational Fishing	Small Vessel_Oil Spill	1	4	3	1	2	1	4	3
Prawn	Fisheries	Seine Fisheries	Small Vessel_Contaminants	1	3	3	2	2	2	2	4
Prawn	Fisheries	Seine Fisheries	Small Vessel_Nutrient Input	2	1	3	1	1	1	2	3
Prawn	Fisheries	Seine Fisheries	Small Vessel_Oil Spill	1	4	3	1	2	1	4	3
Prawn	Sea	Shellfish Aquaculture	Small Vessel_Contaminants	1	3	3	2	2	2	2	4
Prawn	Sea	Shellfish Aquaculture	Small Vessel_Nutrient Input	2	1	3	1	1	1	2	3
Prawn	Sea	Shellfish Aquaculture	Small Vessel_Oil Spill	1	4	3	1	2	1	4	3
Prawn	Sea	Small Vessel Use	Contaminants	1	3	3	2	2	2	2	4
Prawn	Sea	Small Vessel Use	Nutrient Input	2	1	3	1	1	1	2	3
Prawn	Sea	Small Vessel Use	Oil Spill	1	4	3	1	2	1	4	3
Prawn	Fisheries	Trap Fisheries	Bycatch	2	1	3	1	1	1	1	3
Prawn	Fisheries	Trap Fisheries	Direct Capture	2	1	3	1	1	1	2	4
Prawn	Fisheries	Trap Fisheries	Small Vessel_Contaminants	1	3	3	2	2	2	2	4
Prawn	Fisheries	Trap Fisheries	Small Vessel_Nutrient Input	2	1	3	1	1	1	2	3
Prawn	Fisheries	Trap Fisheries	Small Vessel_Oil Spill	1	4	3	1	2	1	4	3
Prawn	Fisheries	Trawling	Bycatch	3	1	3	1	2	1	3	2
Prawn	Fisheries	Trawling	Direct Capture	3	1	3	1	1	1	2	2
Prawn	Fisheries	Trawling	Habitat Disturbance	3	1	3	1	2	1	3	1
Prawn	Fisheries	Trawling	Small Vessel_Nutrient Input	2	1	3	1	1	1	2	3
Prawn	Fisheries	Trawling	Small Vessel_Contaminants	1	3	3	2	2	2	2	4
Prawn	Fisheries	Trawling	Small Vessel_Oil Spill	1	4	3	1	2	1	4	3
Prawn	Fisheries	Trolling	Small Vessel_Contaminants	1	3	3	2	2	2	2	4
Prawn	Fisheries	Trolling	Small Vessel_Nutrient Input	2	1	3	1	1	1	2	3
Prawn	Fisheries	Trolling	Small Vessel_Oil Spill	1	4	3	1	2	1	4	3
Salmon	LongTerm	Climate Change	Sea level rise	1	3	1	3	3	1	4	3
Salmon	LongTerm	Climate Change	Temperature Change	1	3	1	4	3	1	5	3
Salmon	Fisheries	Dive Fisheries	Small Vessel_Contaminants	1	3	3	2	2	2	4	3
Salmon	Fisheries	Dive Fisheries	Small Vessel_Nutrient Input	2	1	3	1	1	1	2	3
Salmon	Fisheries	Dive Fisheries	Small Vessel_Oil Spill	1	4	3	1	2	1	4	2
Salmon	Sea	Finfish Aquaculture	Contaminants	2	1	4	1	1	1	4	4
Salmon	Sea	Finfish Aquaculture	Fish Escapement	2	1	4	1	1	1	4	2
Salmon	Sea	Finfish Aquaculture	Nutrient Input	2	1	4	1	1	1	4	4
Salmon	Sea	Finfish Aquaculture	Small Vessel_Contaminants	1	3	3	2	2	2	4	3
Salmon	Sea	Finfish Aquaculture	Small Vessel_Nutrient Input	2	1	3	1	1	1	2	3
Salmon	Sea	Finfish Aquaculture	Small Vessel_Oil Spill	1	4	3	1	2	1	4	2
Salmon	Fisheries	Gillnet Fisheries	Bycatch	1	3	1	3	1	3	2	3
Salmon	Fisheries	Gillnet Fisheries	Direct Capture	2	1	3	1	3	1	4	3
Salmon	Fisheries	Gillnet Fisheries	Small Vessel_Contaminants	1	3	3	2	2	2	4	3
Salmon	Fisheries	Gillnet Fisheries	Small Vessel_Nutrient Input	2	1	3	1	1	1	2	3
Salmon	Fisheries	Gillnet Fisheries	Small Vessel_Oil Spill	1	4	3	1	2	1	4	2
Salmon	Fisheries	Hook and Line	Small Vessel_Contaminants	1	3	3	2	2	2	4	3
Salmon	Fisheries	Hook and Line	Small Vessel_Nutrient Input	2	1	3	1	1	1	2	3
Salmon	Fisheries	Hook and Line	Small Vessel_Oil Spill	1	4	3	1	2	1	4	2
Salmon	Land	Human Settlement	Contaminants	2	1	3	1	2	1	4	3
Salmon	Land	Human Settlement	Debris	2	4	3	3	3	3	3	4
Salmon	Land	Human Settlement	Nutrient Input	2	1	3	1	2	1	3	3
Salmon	Land	Human Settlement	Sedimentation	1	1	3	1	2	1	3	4
Salmon	Land	Land-based Activities	Change in freshwater flow	2	1	2	1	2	1	4	3
Salmon	Land	Land-based Activities	Contaminants	2	3	4	3	2	3	2	4
Salmon	Land	Land-based Activities	Nutrient Input	1	3	3	3	1	3	3	3
Salmon	Land	Land-based Activities	Sedimentation	2	1	4	1	1	1	4	2
Salmon	Sea	Large Vessel Use	Contaminants	2	1	3	1	1	1	4	3
Salmon	Sea	Large Vessel Use	Invasive Species	2	3	3	2	2	2	3	5
Salmon	Sea	Large Vessel Use	Nutrient Input	2	1	3	1	1	1	2	4
Salmon	Sea	Large Vessel Use	Oil Spill	3	1	1	1	3	1	4	2
Salmon	Sea	Log Handling	Contaminants	2	1	3	1	1	1	2	2
Salmon	Sea	Log Handling	Debris	2	1	3	1	1	1	3	2
Salmon	Sea	Log Handling	Habitat Disturbance	2	1	3	1	1	1	3	2
Salmon	Sea	Log Handling	Nutrient Input	2	1	3	1	1	1	2	2
Salmon	Sea	Log Handling	Small Vessel_Contaminants	1	3	3	2	2	2	4	3
Salmon	Sea	Log Handling	Small Vessel_Nutrient Input	2	1	3	1	1	1	2	3
Salmon	Sea	Log Handling	Small Vessel_Oil Spill	1	4	3	1	2	1	4	2
Salmon	LongTerm	Long Range Contamination	Marine Debris	1	3	4	3	3	4	4	3
Salmon	LongTerm	Long Range Contamination	Persistant Organic Pollutants	1	3	4	1	3	1	4	3
Salmon	Sea	Marine Tourism	Large Vessel_Contaminants	2	1	3	1	1	1	4	3
Salmon	Sea	Marine Tourism	Large Vessel_Invasive Species	2	3	3	2	2	2	3	5
Salmon	Sea	Marine Tourism	Large Vessel_Nutrient Input	2	1	3	1	1	1	2	4
Salmon	Sea	Marine Tourism	Large Vessel_Oil Spill	3	1	1	1	3	1	4	2
Salmon	Sea	Marine Tourism	Small Vessel_Contaminants	1	3	3	2	2	2	4	3
Salmon	Sea	Marine Tourism	Small Vessel_Nutrient Input	2	1	3	1	1	1	2	3
Salmon	Sea	Marine Tourism	Small Vessel_Oil Spill	1	4	3	1	2	1	4	2
Salmon	Sea	Ports, Marinas, Harbours	Change in water flow	2	1	4	1	1	1	3	4
Salmon	Sea	Ports, Marinas, Harbours	Contaminants	2	1	4	1	1	1	2	3
Salmon	Sea	Ports, Marinas, Harbours	Habitat Disturbance	2	1	1	1	1	1	3	2
Salmon	Sea	Ports, Marinas, Harbours	Large Vessel_Contaminants	2	1	3	1	1	1	4	3
Salmon	Sea	Ports, Marinas, Harbours	Large Vessel_Invasive Species	2	3	3	2	2	2	3	5
Salmon	Sea	Ports, Marinas, Harbours	Large Vessel_Nutrient Input	2	1	3	1	1	1	2	4
Salmon	Sea	Ports, Marinas, Harbours	Large Vessel_Oil Spill	3	1	1	1	3	1	4	2
Salmon	Sea	Ports, Marinas, Harbours	Nutrient Input	2	1	3	4	1	1	2	4
Salmon	Sea	Ports, Marinas, Harbours	Small Vessel_Contaminants	1	3	3	2	2	2	4	3
Salmon	Sea	Ports, Marinas, Harbours	Small Vessel_Nutrient Input	2	1	3	1	1	1	2	3
Salmon	Sea	Ports, Marinas, Harbours	Small Vessel_Oil Spill	1	4	3	1	2	1	4	2
Salmon	Fisheries	Recreational Fishing	Bycatch	2	3	3	2	1	1	2	4
Salmon	Fisheries	Recreational Fishing	Direct Capture	2	3	3	2	1	1	3	4
Salmon	Fisheries	Recreational Fishing	Small Vessel_Contaminants	1	3	3	2	2	2	4	3
Salmon	Fisheries	Recreational Fishing	Small Vessel_Nutrient Input	2	1	3	1	1	1	2	3
Salmon	Fisheries	Recreational Fishing	Small Vessel_Oil Spill	1	4	3	1	2	1	4	2
Salmon	Fisheries	Seine Fisheries	Bycatch	2	1	3	1	1	1	2	3
Salmon	Fisheries	Seine Fisheries	Direct Capture	2	1	3	1	1	1	4	3
Salmon	Fisheries	Seine Fisheries	Small Vessel_Contaminants	1	3	3	2	2	2	4	3
Salmon	Fisheries	Seine Fisheries	Small Vessel_Nutrient Input	2	1	3	1	1	1	2	3
Salmon	Fisheries	Seine Fisheries	Small Vessel_Oil Spill	1	4	3	1	2	1	4	2
Salmon	Sea	Shellfish Aquaculture	Invasive Species	2	1	1	1	2	1	2	5
Salmon	Sea	Shellfish Aquaculture	Small Vessel_Contaminants	1	3	3	2	2	2	4	3
Salmon	Sea	Shellfish Aquaculture	Small Vessel_Nutrient Input	2	1	3	1	1	1	2	3
Salmon	Sea	Shellfish Aquaculture	Small Vessel_Oil Spill	1	4	3	1	2	1	4	2
Salmon	Sea	Small Vessel Use	Contaminants	1	3	3	2	2	2	4	3
Salmon	Sea	Small Vessel Use	Nutrient Input	2	1	3	1	1	1	2	3
Salmon	Sea	Small Vessel Use	Oil Spill	1	4	3	1	2	1	4	2
Salmon	Fisheries	Trap Fisheries	Small Vessel_Contaminants	1	3	3	2	2	2	4	3
Salmon	Fisheries	Trap Fisheries	Small Vessel_Nutrient Input	2	1	3	1	1	1	2	3
Salmon	Fisheries	Trap Fisheries	Small Vessel_Oil Spill	1	4	3	1	2	1	4	2
Salmon	Fisheries	Trawling	Bycatch	3	1	3	1	2	1	3	3
Salmon	Fisheries	Trawling	Small Vessel_Nutrient Input	2	1	3	1	1	1	2	3
Salmon	Fisheries	Trawling	Small Vessel_Contaminants	1	3	3	2	2	2	4	3
Salmon	Fisheries	Trawling	Small Vessel_Oil Spill	1	4	3	1	2	1	4	2
Salmon	Fisheries	Trolling	Bycatch	2	2	3	1	3	1	2	3
Salmon	Fisheries	Trolling	Direct Capture	2	2	3	1	3	1	2	2
Salmon	Fisheries	Trolling	Small Vessel_Contaminants	1	3	3	2	2	2	4	3
Salmon	Fisheries	Trolling	Small Vessel_Nutrient Input	2	1	3	1	1	1	2	3
Salmon	Fisheries	Trolling	Small Vessel_Oil Spill	1	4	3	1	2	1	4	2
Seagrasses	LongTerm	Climate Change	Ocean Acidification	1	3	1	3	3	1	3	4
Seagrasses	LongTerm	Climate Change	Sea level rise	1	3	1	3	3	1	5	4
Seagrasses	LongTerm	Climate Change	Temperature Change	1	3	1	4	3	1	5	4
Seagrasses	Fisheries	Dive Fisheries	Small Vessel_Contaminants	1	3	3	2	2	2	3	3
Seagrasses	Fisheries	Dive Fisheries	Small Vessel_Incidental Mortality	2	1	2	1	2	1	2	3
Seagrasses	Fisheries	Dive Fisheries	Small Vessel_Invasive Species	1	4	3	3	3	2	3	3
Seagrasses	Fisheries	Dive Fisheries	Small Vessel_Nutrient Input	2	1	3	1	1	1	4	3
Seagrasses	Fisheries	Dive Fisheries	Small Vessel_Oil Spill	1	4	3	1	2	1	2	4
Seagrasses	Sea	Finfish Aquaculture	Contaminants	2	1	4	1	1	1	2	5
Seagrasses	Sea	Finfish Aquaculture	Nutrient Input	2	1	4	1	1	1	2	3
Seagrasses	Sea	Finfish Aquaculture	Small Vessel_Contaminants	1	3	3	2	2	2	3	3
Seagrasses	Sea	Finfish Aquaculture	Small Vessel_Incidental Mortality	2	1	2	1	2	1	2	3
Seagrasses	Sea	Finfish Aquaculture	Small Vessel_Invasive Species	1	4	3	3	3	2	3	3
Seagrasses	Sea	Finfish Aquaculture	Small Vessel_Nutrient Input	2	1	3	1	1	1	4	3
Seagrasses	Sea	Finfish Aquaculture	Small Vessel_Oil Spill	1	4	3	1	2	1	2	4
Seagrasses	Fisheries	Gillnet Fisheries	Small Vessel_Contaminants	1	3	3	2	2	2	3	3
Seagrasses	Fisheries	Gillnet Fisheries	Small Vessel_Incidental Mortality	2	1	2	1	2	1	2	3
Seagrasses	Fisheries	Gillnet Fisheries	Small Vessel_Invasive Species	1	4	3	3	3	2	3	3
Seagrasses	Fisheries	Gillnet Fisheries	Small Vessel_Nutrient Input	2	1	3	1	1	1	4	3
Seagrasses	Fisheries	Gillnet Fisheries	Small Vessel_Oil Spill	1	4	3	1	2	1	2	4
Seagrasses	Fisheries	Hand Digging	Direct Capture	2	3	4	2	2	2	1	2
Seagrasses	Fisheries	Hook and Line	Small Vessel_Contaminants	1	3	3	2	2	2	3	3
Seagrasses	Fisheries	Hook and Line	Small Vessel_Incidental Mortality	2	1	2	1	2	1	2	3
Seagrasses	Fisheries	Hook and Line	Small Vessel_Invasive Species	1	4	3	3	3	2	3	3
Seagrasses	Fisheries	Hook and Line	Small Vessel_Nutrient Input	2	1	3	1	1	1	4	3
Seagrasses	Fisheries	Hook and Line	Small Vessel_Oil Spill	1	4	3	1	2	1	2	4
Seagrasses	Land	Human Settlement	Contaminants	2	1	3	1	2	1	3	4
Seagrasses	Land	Human Settlement	Debris	2	4	3	3	3	3	1	4
Seagrasses	Land	Human Settlement	Nutrient Input	2	1	3	1	2	1	2	3
Seagrasses	Land	Human Settlement	Sedimentation	1	1	3	1	2	1	3	2
Seagrasses	Land	Land-based Activities	Change in freshwater flow	2	1	2	1	2	1	2	2
Seagrasses	Land	Land-based Activities	Contaminants	2	3	4	3	2	3	3	4
Seagrasses	Land	Land-based Activities	Nutrient Input	1	3	3	3	1	3	2	3
Seagrasses	Land	Land-based Activities	Sedimentation	2	1	4	1	1	1	3	2
Seagrasses	Sea	Large Vessel Use	Contaminants	2	1	3	1	1	1	3	3
Seagrasses	Sea	Large Vessel Use	Incidental Mortality	2	1	2	1	2	1	3	3
Seagrasses	Sea	Large Vessel Use	Invasive Species	2	3	3	2	2	2	3	3
Seagrasses	Sea	Large Vessel Use	Nutrient Input	2	1	3	1	1	1	2	3
Seagrasses	Sea	Large Vessel Use	Oil Spill	3	1	1	1	3	1	3	3
Seagrasses	Sea	Log Handling	Debris	2	1	3	1	1	1	3	4
Seagrasses	Sea	Log Handling	Habitat Disturbance	2	1	3	1	1	1	3	2
Seagrasses	Sea	Log Handling	Small Vessel_Contaminants	1	3	3	2	2	2	3	3
Seagrasses	Sea	Log Handling	Small Vessel_Incidental Mortality	2	1	2	1	2	1	2	3
Seagrasses	Sea	Log Handling	Small Vessel_Invasive Species	1	4	3	3	3	2	3	3
Seagrasses	Sea	Log Handling	Small Vessel_Nutrient Input	2	1	3	1	1	1	4	3
Seagrasses	Sea	Log Handling	Small Vessel_Oil Spill	1	4	3	1	2	1	2	4
Seagrasses	LongTerm	Long Range Contamination	Marine Debris	1	3	4	3	3	4	1	4
Seagrasses	LongTerm	Long Range Contamination	Persistant Organic Pollutants	1	3	4	1	3	1	2	5
Seagrasses	Sea	Marine Tourism	Large Vessel_Contaminants	2	1	3	1	1	1	3	3
Seagrasses	Sea	Marine Tourism	Large Vessel_Incidental Mortality	2	1	2	1	2	1	3	3
Seagrasses	Sea	Marine Tourism	Large Vessel_Invasive Species	2	3	3	2	2	2	3	3
Seagrasses	Sea	Marine Tourism	Large Vessel_Nutrient Input	2	1	3	1	1	1	2	3
Seagrasses	Sea	Marine Tourism	Large Vessel_Oil Spill	3	1	1	1	3	1	3	3
Seagrasses	Sea	Marine Tourism	Small Vessel_Contaminants	1	3	3	2	2	2	3	3
Seagrasses	Sea	Marine Tourism	Small Vessel_Incidental Mortality	2	1	2	1	2	1	2	3
Seagrasses	Sea	Marine Tourism	Small Vessel_Invasive Species	1	4	3	3	3	2	3	3
Seagrasses	Sea	Marine Tourism	Small Vessel_Nutrient Input	2	1	3	1	1	1	4	3
Seagrasses	Sea	Marine Tourism	Small Vessel_Oil Spill	1	4	3	1	2	1	2	4
Seagrasses	Sea	Ports, Marinas, Harbours	Change in water flow	2	1	4	1	1	1	3	3
Seagrasses	Sea	Ports, Marinas, Harbours	Contaminants	2	1	4	1	1	1	3	4
Seagrasses	Sea	Ports, Marinas, Harbours	Habitat Disturbance	2	1	1	1	1	1	3	2
Seagrasses	Sea	Ports, Marinas, Harbours	Large Vessel_Contaminants	2	1	3	1	1	1	3	3
Seagrasses	Sea	Ports, Marinas, Harbours	Large Vessel_Incidental Mortality	2	1	2	1	2	1	3	3
Seagrasses	Sea	Ports, Marinas, Harbours	Large Vessel_Invasive Species	2	3	3	2	2	2	3	3
Seagrasses	Sea	Ports, Marinas, Harbours	Large Vessel_Nutrient Input	2	1	3	1	1	1	2	3
Seagrasses	Sea	Ports, Marinas, Harbours	Large Vessel_Oil Spill	3	1	1	1	3	1	3	3
Seagrasses	Sea	Ports, Marinas, Harbours	Nutrient Input	2	1	3	4	1	1	3	3
Seagrasses	Sea	Ports, Marinas, Harbours	Small Vessel_Contaminants	1	3	3	2	2	2	3	3
Seagrasses	Sea	Ports, Marinas, Harbours	Small Vessel_Incidental Mortality	2	1	2	1	2	1	2	3
Seagrasses	Sea	Ports, Marinas, Harbours	Small Vessel_Invasive Species	1	4	3	3	3	2	3	3
Seagrasses	Sea	Ports, Marinas, Harbours	Small Vessel_Nutrient Input	2	1	3	1	1	1	4	3
Seagrasses	Sea	Ports, Marinas, Harbours	Small Vessel_Oil Spill	1	4	3	1	2	1	2	4
Seagrasses	Fisheries	Recreational Fishing	Small Vessel_Contaminants	1	3	3	2	2	2	3	3
Seagrasses	Fisheries	Recreational Fishing	Small Vessel_Incidental Mortality	2	1	2	1	2	1	2	3
Seagrasses	Fisheries	Recreational Fishing	Small Vessel_Invasive Species	1	4	3	3	3	2	3	3
Seagrasses	Fisheries	Recreational Fishing	Small Vessel_Nutrient Input	2	1	3	1	1	1	4	3
Seagrasses	Fisheries	Recreational Fishing	Small Vessel_Oil Spill	1	4	3	1	2	1	2	4
Seagrasses	Fisheries	Seine Fisheries	Small Vessel_Contaminants	1	3	3	2	2	2	3	3
Seagrasses	Fisheries	Seine Fisheries	Small Vessel_Incidental Mortality	2	1	2	1	2	1	2	3
Seagrasses	Fisheries	Seine Fisheries	Small Vessel_Invasive Species	1	4	3	3	3	2	3	3
Seagrasses	Fisheries	Seine Fisheries	Small Vessel_Nutrient Input	2	1	3	1	1	1	4	3
Seagrasses	Fisheries	Seine Fisheries	Small Vessel_Oil Spill	1	4	3	1	2	1	2	4
Seagrasses	Sea	Shellfish Aquaculture	Invasive Species	2	1	1	1	2	1	3	2
Seagrasses	Sea	Shellfish Aquaculture	Shading	2	1	4	1	1	1	4	2
Seagrasses	Sea	Shellfish Aquaculture	Small Vessel_Contaminants	1	3	3	2	2	2	3	3
Seagrasses	Sea	Shellfish Aquaculture	Small Vessel_Incidental Mortality	2	1	2	1	2	1	2	3
Seagrasses	Sea	Shellfish Aquaculture	Small Vessel_Invasive Species	1	4	3	3	3	2	3	3
Seagrasses	Sea	Shellfish Aquaculture	Small Vessel_Nutrient Input	2	1	3	1	1	1	4	3
Seagrasses	Sea	Shellfish Aquaculture	Small Vessel_Oil Spill	1	4	3	1	2	1	2	4
Seagrasses	Sea	Small Vessel Use	Contaminants	1	3	3	2	2	2	3	3
Seagrasses	Sea	Small Vessel Use	Incidental Mortality	2	1	2	1	2	1	2	3
Seagrasses	Sea	Small Vessel Use	Invasive Species	1	4	3	3	3	2	3	3
Seagrasses	Sea	Small Vessel Use	Nutrient Input	2	1	3	1	1	1	4	3
Seagrasses	Sea	Small Vessel Use	Oil Spill	1	4	3	1	2	1	2	4
Seagrasses	Fisheries	Trap Fisheries	Small Vessel_Contaminants	1	3	3	2	2	2	3	3
Seagrasses	Fisheries	Trap Fisheries	Small Vessel_Incidental Mortality	2	1	2	1	2	1	2	3
Seagrasses	Fisheries	Trap Fisheries	Small Vessel_Invasive Species	1	4	3	3	3	2	3	3
Seagrasses	Fisheries	Trap Fisheries	Small Vessel_Nutrient Input	2	1	3	1	1	1	4	3
Seagrasses	Fisheries	Trap Fisheries	Small Vessel_Oil Spill	1	4	3	1	2	1	2	4
Seagrasses	Fisheries	Trawling	Small Vessel_Nutrient Input	2	1	3	1	1	1	4	3
Seagrasses	Fisheries	Trawling	Small Vessel_Contaminants	1	3	3	2	2	2	3	3
Seagrasses	Fisheries	Trawling	Small Vessel_Incidental Mortality	2	1	2	1	2	1	2	3
Seagrasses	Fisheries	Trawling	Small Vessel_Invasive Species	1	4	3	3	3	2	3	3
Seagrasses	Fisheries	Trawling	Small Vessel_Oil Spill	1	4	3	1	2	1	2	4
Seagrasses	Fisheries	Trolling	Small Vessel_Contaminants	1	3	3	2	2	2	3	3
Seagrasses	Fisheries	Trolling	Small Vessel_Incidental Mortality	2	1	2	1	2	1	2	3
Seagrasses	Fisheries	Trolling	Small Vessel_Invasive Species	1	4	3	3	3	2	3	3
Seagrasses	Fisheries	Trolling	Small Vessel_Nutrient Input	2	1	3	1	1	1	4	3
Seagrasses	Fisheries	Trolling	Small Vessel_Oil Spill	1	4	3	1	2	1	2	4
Spiny Dogfish	LongTerm	Climate Change	Temperature Change	1	3	1	4	3	1	3	3
Spiny Dogfish	Fisheries	Dive Fisheries	Small Vessel_Contaminants	1	3	3	2	2	2	2	5
Spiny Dogfish	Fisheries	Dive Fisheries	Small Vessel_Oil Spill	1	4	3	1	2	1	2	5
Spiny Dogfish	Sea	Finfish Aquaculture	Contaminants	2	1	4	1	1	1	2	5
Spiny Dogfish	Sea	Finfish Aquaculture	Small Vessel_Contaminants	1	3	3	2	2	2	2	5
Spiny Dogfish	Sea	Finfish Aquaculture	Small Vessel_Oil Spill	1	4	3	1	2	1	2	5
Spiny Dogfish	Fisheries	Gillnet Fisheries	Bycatch	1	3	1	3	1	3	1	3
Spiny Dogfish	Fisheries	Gillnet Fisheries	Small Vessel_Contaminants	1	3	3	2	2	2	2	5
Spiny Dogfish	Fisheries	Gillnet Fisheries	Small Vessel_Oil Spill	1	4	3	1	2	1	2	5
Spiny Dogfish	Fisheries	Hook and Line	Bycatch	2	1	3	1	2	1	2	1
Spiny Dogfish	Fisheries	Hook and Line	Direct Capture	2	1	3	1	2	1	2	2
Spiny Dogfish	Fisheries	Hook and Line	Small Vessel_Contaminants	1	3	3	2	2	2	2	5
Spiny Dogfish	Fisheries	Hook and Line	Small Vessel_Oil Spill	1	4	3	1	2	1	2	5
Spiny Dogfish	Land	Human Settlement	Contaminants	2	1	3	1	2	1	2	4
Spiny Dogfish	Land	Human Settlement	Debris	2	4	3	3	3	3	1	4
Spiny Dogfish	Land	Land-based Activities	Contaminants	2	3	4	3	2	3	2	4
Spiny Dogfish	Land	Land-based Activities	Nutrient Input	1	3	3	3	1	3	2	4
Spiny Dogfish	Land	Land-based Activities	Sedimentation	2	1	4	1	1	1	3	4
Spiny Dogfish	Sea	Large Vessel Use	Contaminants	2	1	3	1	1	1	2	5
Spiny Dogfish	Sea	Large Vessel Use	Oil Spill	3	1	1	1	3	1	3	5
Spiny Dogfish	Sea	Log Handling	Contaminants	2	1	3	1	1	1	2	5
Spiny Dogfish	Sea	Log Handling	Debris	2	1	3	1	1	1	2	5
Spiny Dogfish	Sea	Log Handling	Small Vessel_Contaminants	1	3	3	2	2	2	2	5
Spiny Dogfish	Sea	Log Handling	Small Vessel_Oil Spill	1	4	3	1	2	1	2	5
Spiny Dogfish	LongTerm	Long Range Contamination	Marine Debris	1	3	4	3	3	4	1	4
Spiny Dogfish	LongTerm	Long Range Contamination	Persistant Organic Pollutants	1	3	4	1	3	1	2	4
Spiny Dogfish	Sea	Marine Tourism	Large Vessel_Contaminants	2	1	3	1	1	1	2	5
Spiny Dogfish	Sea	Marine Tourism	Large Vessel_Oil Spill	3	1	1	1	3	1	3	5
Spiny Dogfish	Sea	Marine Tourism	Small Vessel_Contaminants	1	3	3	2	2	2	2	5
Spiny Dogfish	Sea	Marine Tourism	Small Vessel_Oil Spill	1	4	3	1	2	1	2	5
Spiny Dogfish	Sea	Ports, Marinas, Harbours	Contaminants	2	1	4	1	1	1	3	5
Spiny Dogfish	Sea	Ports, Marinas, Harbours	Large Vessel_Contaminants	2	1	3	1	1	1	2	5
Spiny Dogfish	Sea	Ports, Marinas, Harbours	Large Vessel_Oil Spill	3	1	1	1	3	1	3	5
Spiny Dogfish	Sea	Ports, Marinas, Harbours	Small Vessel_Contaminants	1	3	3	2	2	2	2	5
Spiny Dogfish	Sea	Ports, Marinas, Harbours	Small Vessel_Oil Spill	1	4	3	1	2	1	2	5
Spiny Dogfish	Fisheries	Recreational Fishing	Bycatch	2	3	3	2	1	1	1	2
Spiny Dogfish	Fisheries	Recreational Fishing	Direct Capture	2	3	3	2	1	1	1	2
Spiny Dogfish	Fisheries	Recreational Fishing	Small Vessel_Contaminants	1	3	3	2	2	2	2	5
Spiny Dogfish	Fisheries	Recreational Fishing	Small Vessel_Oil Spill	1	4	3	1	2	1	2	5
Spiny Dogfish	Fisheries	Seine Fisheries	Bycatch	2	1	3	1	1	1	3	4
Spiny Dogfish	Fisheries	Seine Fisheries	Direct Capture	2	1	3	1	1	1	1	4
Spiny Dogfish	Fisheries	Seine Fisheries	Small Vessel_Contaminants	1	3	3	2	2	2	2	5
Spiny Dogfish	Fisheries	Seine Fisheries	Small Vessel_Oil Spill	1	4	3	1	2	1	2	5
Spiny Dogfish	Sea	Shellfish Aquaculture	Small Vessel_Contaminants	1	3	3	2	2	2	2	5
Spiny Dogfish	Sea	Shellfish Aquaculture	Small Vessel_Oil Spill	1	4	3	1	2	1	2	5
Spiny Dogfish	Sea	Small Vessel Use	Contaminants	1	3	3	2	2	2	2	5
Spiny Dogfish	Sea	Small Vessel Use	Oil Spill	1	4	3	1	2	1	2	5
Spiny Dogfish	Fisheries	Trap Fisheries	Bycatch	2	1	3	1	1	1	1	3
Spiny Dogfish	Fisheries	Trap Fisheries	Small Vessel_Contaminants	1	3	3	2	2	2	2	5
Spiny Dogfish	Fisheries	Trap Fisheries	Small Vessel_Oil Spill	1	4	3	1	2	1	2	5
Spiny Dogfish	Fisheries	Trawling	Bycatch	3	1	3	1	2	1	4	4
Spiny Dogfish	Fisheries	Trawling	Direct Capture	3	1	3	1	1	1	3	1
Spiny Dogfish	Fisheries	Trawling	Sedimentation	3	1	3	1	2	2	1	1
Spiny Dogfish	Fisheries	Trawling	Small Vessel_Contaminants	1	3	3	2	2	2	2	5
Spiny Dogfish	Fisheries	Trawling	Small Vessel_Oil Spill	1	4	3	1	2	1	2	5
Spiny Dogfish	Fisheries	Trolling	Bycatch	2	2	3	1	3	1	1	4
Spiny Dogfish	Fisheries	Trolling	Small Vessel_Contaminants	1	3	3	2	2	2	2	5
Spiny Dogfish	Fisheries	Trolling	Small Vessel_Oil Spill	1	4	3	1	2	1	2	5
Sponges	LongTerm	Climate Change	Ocean Acidification	1	3	1	3	3	1	4	4
Sponges	LongTerm	Climate Change	Temperature Change	1	3	1	4	3	1	3	5
Sponges	Fisheries	Dive Fisheries	Small Vessel_Contaminants	1	3	3	2	2	2	2	4
Sponges	Fisheries	Dive Fisheries	Small Vessel_Incidental Mortality	2	1	2	1	2	1	1	4
Sponges	Fisheries	Dive Fisheries	Small Vessel_Invasive Species	1	4	3	3	3	2	4	5
Sponges	Fisheries	Dive Fisheries	Small Vessel_Nutrient Input	2	1	3	1	1	1	2	3
Sponges	Fisheries	Dive Fisheries	Small Vessel_Oil Spill	1	4	3	1	2	1	2	3
Sponges	Sea	Finfish Aquaculture	Contaminants	2	1	4	1	1	1	3	4
Sponges	Sea	Finfish Aquaculture	Nutrient Input	2	1	4	1	1	1	5	3
Sponges	Sea	Finfish Aquaculture	Small Vessel_Contaminants	1	3	3	2	2	2	2	4
Sponges	Sea	Finfish Aquaculture	Small Vessel_Incidental Mortality	2	1	2	1	2	1	1	4
Sponges	Sea	Finfish Aquaculture	Small Vessel_Invasive Species	1	4	3	3	3	2	4	5
Sponges	Sea	Finfish Aquaculture	Small Vessel_Nutrient Input	2	1	3	1	1	1	2	3
Sponges	Sea	Finfish Aquaculture	Small Vessel_Oil Spill	1	4	3	1	2	1	2	3
Sponges	Fisheries	Gillnet Fisheries	Bycatch	1	3	1	3	1	3	1	3
Sponges	Fisheries	Gillnet Fisheries	Small Vessel_Contaminants	1	3	3	2	2	2	2	4
Sponges	Fisheries	Gillnet Fisheries	Small Vessel_Incidental Mortality	2	1	2	1	2	1	1	4
Sponges	Fisheries	Gillnet Fisheries	Small Vessel_Invasive Species	1	4	3	3	3	2	4	5
Sponges	Fisheries	Gillnet Fisheries	Small Vessel_Nutrient Input	2	1	3	1	1	1	2	3
Sponges	Fisheries	Gillnet Fisheries	Small Vessel_Oil Spill	1	4	3	1	2	1	2	3
Sponges	Fisheries	Hook and Line	Bycatch	2	1	3	1	2	1	1	3
Sponges	Fisheries	Hook and Line	Small Vessel_Contaminants	1	3	3	2	2	2	2	4
Sponges	Fisheries	Hook and Line	Small Vessel_Incidental Mortality	2	1	2	1	2	1	1	4
Sponges	Fisheries	Hook and Line	Small Vessel_Invasive Species	1	4	3	3	3	2	4	5
Sponges	Fisheries	Hook and Line	Small Vessel_Nutrient Input	2	1	3	1	1	1	2	3
Sponges	Fisheries	Hook and Line	Small Vessel_Oil Spill	1	4	3	1	2	1	2	3
Sponges	Land	Human Settlement	Contaminants	2	1	3	1	2	1	3	4
Sponges	Land	Human Settlement	Debris	2	4	3	3	3	3	2	4
Sponges	Land	Human Settlement	Nutrient Input	2	1	3	1	2	1	2	4
Sponges	Land	Human Settlement	Sedimentation	1	1	3	1	2	1	4	4
Sponges	Land	Land-based Activities	Contaminants	2	3	4	3	2	3	3	4
Sponges	Land	Land-based Activities	Nutrient Input	1	3	3	3	1	3	2	4
Sponges	Land	Land-based Activities	Sedimentation	2	1	4	1	1	1	4	4
Sponges	Sea	Large Vessel Use	Contaminants	2	1	3	1	1	1	2	4
Sponges	Sea	Large Vessel Use	Incidental Mortality	2	1	2	1	2	1	1	4
Sponges	Sea	Large Vessel Use	Invasive Species	2	3	3	2	2	2	4	5
Sponges	Sea	Large Vessel Use	Nutrient Input	2	1	3	1	1	1	2	4
Sponges	Sea	Large Vessel Use	Oil Spill	3	1	1	1	3	1	2	4
Sponges	Sea	Log Handling	Contaminants	2	1	3	1	1	1	2	4
Sponges	Sea	Log Handling	Debris	2	1	3	1	1	1	3	4
Sponges	Sea	Log Handling	Nutrient Input	2	1	3	1	1	1	2	3
Sponges	Sea	Log Handling	Small Vessel_Contaminants	1	3	3	2	2	2	2	4
Sponges	Sea	Log Handling	Small Vessel_Incidental Mortality	2	1	2	1	2	1	1	4
Sponges	Sea	Log Handling	Small Vessel_Invasive Species	1	4	3	3	3	2	4	5
Sponges	Sea	Log Handling	Small Vessel_Nutrient Input	2	1	3	1	1	1	2	3
Sponges	Sea	Log Handling	Small Vessel_Oil Spill	1	4	3	1	2	1	2	3
Sponges	LongTerm	Long Range Contamination	Marine Debris	1	3	4	3	3	4	2	4
Sponges	LongTerm	Long Range Contamination	Persistant Organic Pollutants	1	3	4	1	3	1	3	4
Sponges	Sea	Marine Tourism	Habitat Disturbance	1	3	2	1	3	2	2	3
Sponges	Sea	Marine Tourism	Large Vessel_Contaminants	2	1	3	1	1	1	2	4
Sponges	Sea	Marine Tourism	Large Vessel_Incidental Mortality	2	1	2	1	2	1	1	4
Sponges	Sea	Marine Tourism	Large Vessel_Invasive Species	2	3	3	2	2	2	4	5
Sponges	Sea	Marine Tourism	Large Vessel_Nutrient Input	2	1	3	1	1	1	2	4
Sponges	Sea	Marine Tourism	Large Vessel_Oil Spill	3	1	1	1	3	1	2	4
Sponges	Sea	Marine Tourism	Small Vessel_Contaminants	1	3	3	2	2	2	2	4
Sponges	Sea	Marine Tourism	Small Vessel_Incidental Mortality	2	1	2	1	2	1	1	4
Sponges	Sea	Marine Tourism	Small Vessel_Invasive Species	1	4	3	3	3	2	4	5
Sponges	Sea	Marine Tourism	Small Vessel_Nutrient Input	2	1	3	1	1	1	2	3
Sponges	Sea	Marine Tourism	Small Vessel_Oil Spill	1	4	3	1	2	1	2	3
Sponges	Sea	Ports, Marinas, Harbours	Change in water flow	2	1	4	1	1	1	3	3
Sponges	Sea	Ports, Marinas, Harbours	Contaminants	2	1	4	1	1	1	3	4
Sponges	Sea	Ports, Marinas, Harbours	Habitat Disturbance	2	1	1	1	1	1	4	3
Sponges	Sea	Ports, Marinas, Harbours	Large Vessel_Contaminants	2	1	3	1	1	1	2	4
Sponges	Sea	Ports, Marinas, Harbours	Large Vessel_Incidental Mortality	2	1	2	1	2	1	1	4
Sponges	Sea	Ports, Marinas, Harbours	Large Vessel_Invasive Species	2	3	3	2	2	2	4	5
Sponges	Sea	Ports, Marinas, Harbours	Large Vessel_Nutrient Input	2	1	3	1	1	1	2	4
Sponges	Sea	Ports, Marinas, Harbours	Large Vessel_Oil Spill	3	1	1	1	3	1	2	4
Sponges	Sea	Ports, Marinas, Harbours	Nutrient Input	2	1	3	4	1	1	2	4
Sponges	Sea	Ports, Marinas, Harbours	Small Vessel_Contaminants	1	3	3	2	2	2	2	4
Sponges	Sea	Ports, Marinas, Harbours	Small Vessel_Incidental Mortality	2	1	2	1	2	1	1	4
Sponges	Sea	Ports, Marinas, Harbours	Small Vessel_Invasive Species	1	4	3	3	3	2	4	5
Sponges	Sea	Ports, Marinas, Harbours	Small Vessel_Nutrient Input	2	1	3	1	1	1	2	3
Sponges	Sea	Ports, Marinas, Harbours	Small Vessel_Oil Spill	1	4	3	1	2	1	2	3
Sponges	Fisheries	Recreational Fishing	Small Vessel_Contaminants	1	3	3	2	2	2	2	4
Sponges	Fisheries	Recreational Fishing	Small Vessel_Incidental Mortality	2	1	2	1	2	1	1	4
Sponges	Fisheries	Recreational Fishing	Small Vessel_Invasive Species	1	4	3	3	3	2	4	5
Sponges	Fisheries	Recreational Fishing	Small Vessel_Nutrient Input	2	1	3	1	1	1	2	3
Sponges	Fisheries	Recreational Fishing	Small Vessel_Oil Spill	1	4	3	1	2	1	2	3
Sponges	Fisheries	Seine Fisheries	Small Vessel_Contaminants	1	3	3	2	2	2	2	4
Sponges	Fisheries	Seine Fisheries	Small Vessel_Incidental Mortality	2	1	2	1	2	1	1	4
Sponges	Fisheries	Seine Fisheries	Small Vessel_Invasive Species	1	4	3	3	3	2	4	5
Sponges	Fisheries	Seine Fisheries	Small Vessel_Nutrient Input	2	1	3	1	1	1	2	3
Sponges	Fisheries	Seine Fisheries	Small Vessel_Oil Spill	1	4	3	1	2	1	2	3
Sponges	Sea	Shellfish Aquaculture	Small Vessel_Contaminants	1	3	3	2	2	2	2	4
Sponges	Sea	Shellfish Aquaculture	Small Vessel_Incidental Mortality	2	1	2	1	2	1	1	4
Sponges	Sea	Shellfish Aquaculture	Small Vessel_Invasive Species	1	4	3	3	3	2	4	5
Sponges	Sea	Shellfish Aquaculture	Small Vessel_Nutrient Input	2	1	3	1	1	1	2	3
Sponges	Sea	Shellfish Aquaculture	Small Vessel_Oil Spill	1	4	3	1	2	1	2	3
Sponges	Sea	Small Vessel Use	Contaminants	1	3	3	2	2	2	2	4
Sponges	Sea	Small Vessel Use	Incidental Mortality	2	1	2	1	2	1	1	4
Sponges	Sea	Small Vessel Use	Invasive Species	1	4	3	3	3	2	4	5
Sponges	Sea	Small Vessel Use	Nutrient Input	2	1	3	1	1	1	2	3
Sponges	Sea	Small Vessel Use	Oil Spill	1	4	3	1	2	1	2	3
Sponges	Fisheries	Trap Fisheries	Small Vessel_Contaminants	1	3	3	2	2	2	2	4
Sponges	Fisheries	Trap Fisheries	Small Vessel_Incidental Mortality	2	1	2	1	2	1	1	4
Sponges	Fisheries	Trap Fisheries	Small Vessel_Invasive Species	1	4	3	3	3	2	4	5
Sponges	Fisheries	Trap Fisheries	Small Vessel_Nutrient Input	2	1	3	1	1	1	2	3
Sponges	Fisheries	Trap Fisheries	Small Vessel_Oil Spill	1	4	3	1	2	1	2	3
Sponges	Fisheries	Trawling	Bycatch	3	1	3	1	2	1	5	1
Sponges	Fisheries	Trawling	Habitat Disturbance	3	1	3	1	2	1	5	1
Sponges	Fisheries	Trawling	Sedimentation	3	1	3	1	2	2	5	1
Sponges	Fisheries	Trawling	Small Vessel_Nutrient Input	2	1	3	1	1	1	2	3
Sponges	Fisheries	Trawling	Small Vessel_Contaminants	1	3	3	2	2	2	2	4
Sponges	Fisheries	Trawling	Small Vessel_Incidental Mortality	2	1	2	1	2	1	1	4
Sponges	Fisheries	Trawling	Small Vessel_Invasive Species	1	4	3	3	3	2	4	5
Sponges	Fisheries	Trawling	Small Vessel_Oil Spill	1	4	3	1	2	1	2	3
Sponges	Fisheries	Trolling	Small Vessel_Contaminants	1	3	3	2	2	2	2	4
Sponges	Fisheries	Trolling	Small Vessel_Incidental Mortality	2	1	2	1	2	1	1	4
Sponges	Fisheries	Trolling	Small Vessel_Invasive Species	1	4	3	3	3	2	4	5
Sponges	Fisheries	Trolling	Small Vessel_Nutrient Input	2	1	3	1	1	1	2	3
Sponges	Fisheries	Trolling	Small Vessel_Oil Spill	1	4	3	1	2	1	2	3
Stellar Sea Lion	LongTerm	Climate Change	Sea level rise	1	3	1	3	3	1	5	5
Stellar Sea Lion	LongTerm	Climate Change	Temperature Change	1	3	1	4	3	1	5	4
Stellar Sea Lion	Fisheries	Dive Fisheries	Small Vessel_Acoustic	2	1	4	1	3	1	2	3
Stellar Sea Lion	Fisheries	Dive Fisheries	Small Vessel_Contaminants	1	3	3	2	2	2	2	5
Stellar Sea Lion	Fisheries	Dive Fisheries	Small Vessel_Incidental Mortality	2	1	2	1	2	1	1	3
Stellar Sea Lion	Fisheries	Dive Fisheries	Small Vessel_Oil Spill	1	4	3	1	1	1	3	3
Stellar Sea Lion	Sea	Finfish Aquaculture	Acoustic	2	1	4	1	1	1	3	4
Stellar Sea Lion	Sea	Finfish Aquaculture	Predatory Control	2	1	4	1	1	1	2	3
Stellar Sea Lion	Sea	Finfish Aquaculture	Small Vessel_Acoustic	2	1	4	1	3	1	2	3
Stellar Sea Lion	Sea	Finfish Aquaculture	Small Vessel_Contaminants	1	3	3	2	2	2	2	5
Stellar Sea Lion	Sea	Finfish Aquaculture	Small Vessel_Incidental Mortality	2	1	2	1	2	1	1	3
Stellar Sea Lion	Sea	Finfish Aquaculture	Small Vessel_Oil Spill	1	4	3	1	1	1	3	3
Stellar Sea Lion	Fisheries	Gillnet Fisheries	Bycatch	1	3	1	3	1	3	2	4
Stellar Sea Lion	Fisheries	Gillnet Fisheries	Small Vessel_Acoustic	2	1	4	1	3	1	2	3
Stellar Sea Lion	Fisheries	Gillnet Fisheries	Small Vessel_Contaminants	1	3	3	2	2	2	2	5
Stellar Sea Lion	Fisheries	Gillnet Fisheries	Small Vessel_Incidental Mortality	2	1	2	1	2	1	1	3
Stellar Sea Lion	Fisheries	Gillnet Fisheries	Small Vessel_Oil Spill	1	4	3	1	1	1	3	3
Stellar Sea Lion	Fisheries	Hook and Line	Small Vessel_Acoustic	2	1	4	1	3	1	2	3
Stellar Sea Lion	Fisheries	Hook and Line	Small Vessel_Contaminants	1	3	3	2	2	2	2	5
Stellar Sea Lion	Fisheries	Hook and Line	Small Vessel_Incidental Mortality	2	1	2	1	2	1	1	3
Stellar Sea Lion	Fisheries	Hook and Line	Small Vessel_Oil Spill	1	4	3	1	1	1	3	3
Stellar Sea Lion	Land	Human Settlement	Contaminants	2	1	3	1	2	1	3	5
Stellar Sea Lion	Land	Human Settlement	Debris	2	4	3	3	3	3	2	4
Stellar Sea Lion	Land	Land-based Activities	Contaminants	2	3	4	3	2	3	3	5
Stellar Sea Lion	Land	Land-based Activities	Nutrient Input	1	3	3	3	1	3	1	4
Stellar Sea Lion	Land	Land-based Activities	Sedimentation	2	1	4	1	1	1	1	5
Stellar Sea Lion	Sea	Large Vessel Use	Acoustic	2	1	4	1	3	1	2	3
Stellar Sea Lion	Sea	Large Vessel Use	Contaminants	2	1	3	1	1	1	3	5
Stellar Sea Lion	Sea	Large Vessel Use	Incidental Mortality	2	1	2	1	2	1	4	4
Stellar Sea Lion	Sea	Large Vessel Use	Oil Spill	3	1	1	1	3	1	4	2
Stellar Sea Lion	Sea	Log Handling	Debris	2	1	3	1	1	1	1	4
Stellar Sea Lion	Sea	Log Handling	Habitat Disturbance	2	1	3	1	1	1	2	5
Stellar Sea Lion	Sea	Log Handling	Small Vessel_Acoustic	2	1	4	1	3	1	2	3
Stellar Sea Lion	Sea	Log Handling	Small Vessel_Contaminants	1	3	3	2	2	2	2	5
Stellar Sea Lion	Sea	Log Handling	Small Vessel_Incidental Mortality	2	1	2	1	2	1	1	3
Stellar Sea Lion	Sea	Log Handling	Small Vessel_Oil Spill	1	4	3	1	1	1	3	3
Stellar Sea Lion	LongTerm	Long Range Contamination	Persistant Organic Pollutants	1	3	4	1	3	1	3	4
Stellar Sea Lion	Sea	Marine Tourism	Disruption of Wildlife	2	3	4	1	3	1	2	3
Stellar Sea Lion	Sea	Marine Tourism	Large Vessel_Acoustic	2	1	4	1	3	1	2	3
Stellar Sea Lion	Sea	Marine Tourism	Large Vessel_Contaminants	2	1	3	1	1	1	3	5
Stellar Sea Lion	Sea	Marine Tourism	Large Vessel_Incidental Mortality	2	1	2	1	2	1	4	4
Stellar Sea Lion	Sea	Marine Tourism	Large Vessel_Oil Spill	3	1	1	1	3	1	4	2
Stellar Sea Lion	Sea	Marine Tourism	Small Vessel_Acoustic	2	1	4	1	3	1	2	3
Stellar Sea Lion	Sea	Marine Tourism	Small Vessel_Contaminants	1	3	3	2	2	2	2	5
Stellar Sea Lion	Sea	Marine Tourism	Small Vessel_Incidental Mortality	2	1	2	1	2	1	1	3
Stellar Sea Lion	Sea	Marine Tourism	Small Vessel_Oil Spill	1	4	3	1	1	1	3	3
Stellar Sea Lion	Sea	Ports, Marinas, Harbours	Habitat Disturbance	2	1	1	1	1	1	2	5
Stellar Sea Lion	Sea	Ports, Marinas, Harbours	Large Vessel_Acoustic	2	1	4	1	3	1	2	3
Stellar Sea Lion	Sea	Ports, Marinas, Harbours	Large Vessel_Contaminants	2	1	3	1	1	1	3	5
Stellar Sea Lion	Sea	Ports, Marinas, Harbours	Large Vessel_Incidental Mortality	2	1	2	1	2	1	4	4
Stellar Sea Lion	Sea	Ports, Marinas, Harbours	Large Vessel_Oil Spill	3	1	1	1	3	1	4	2
Stellar Sea Lion	Sea	Ports, Marinas, Harbours	Small Vessel_Acoustic	2	1	4	1	3	1	2	3
Stellar Sea Lion	Sea	Ports, Marinas, Harbours	Small Vessel_Contaminants	1	3	3	2	2	2	2	5
Stellar Sea Lion	Sea	Ports, Marinas, Harbours	Small Vessel_Incidental Mortality	2	1	2	1	2	1	1	3
Stellar Sea Lion	Sea	Ports, Marinas, Harbours	Small Vessel_Oil Spill	1	4	3	1	1	1	3	3
Stellar Sea Lion	Fisheries	Recreational Fishing	Small Vessel_Acoustic	2	1	4	1	3	1	2	3
Stellar Sea Lion	Fisheries	Recreational Fishing	Small Vessel_Contaminants	1	3	3	2	2	2	2	5
Stellar Sea Lion	Fisheries	Recreational Fishing	Small Vessel_Incidental Mortality	2	1	2	1	2	1	1	3
Stellar Sea Lion	Fisheries	Recreational Fishing	Small Vessel_Oil Spill	1	4	3	1	1	1	3	3
Stellar Sea Lion	Fisheries	Seine Fisheries	Small Vessel_Acoustic	2	1	4	1	3	1	2	3
Stellar Sea Lion	Fisheries	Seine Fisheries	Small Vessel_Contaminants	1	3	3	2	2	2	2	5
Stellar Sea Lion	Fisheries	Seine Fisheries	Small Vessel_Incidental Mortality	2	1	2	1	2	1	1	3
Stellar Sea Lion	Fisheries	Seine Fisheries	Small Vessel_Oil Spill	1	4	3	1	1	1	3	3
Stellar Sea Lion	Sea	Shellfish Aquaculture	Small Vessel_Acoustic	2	1	4	1	3	1	2	3
Stellar Sea Lion	Sea	Shellfish Aquaculture	Small Vessel_Contaminants	1	3	3	2	2	2	2	5
Stellar Sea Lion	Sea	Shellfish Aquaculture	Small Vessel_Incidental Mortality	2	1	2	1	2	1	1	3
Stellar Sea Lion	Sea	Shellfish Aquaculture	Small Vessel_Oil Spill	1	4	3	1	1	1	3	3
Stellar Sea Lion	Sea	Small Vessel Use	Acoustic	2	1	4	1	3	1	2	3
Stellar Sea Lion	Sea	Small Vessel Use	Contaminants	1	3	3	2	2	2	2	5
Stellar Sea Lion	Sea	Small Vessel Use	Incidental Mortality	2	1	2	1	2	1	1	3
Stellar Sea Lion	Sea	Small Vessel Use	Oil Spill	1	4	3	1	1	1	3	3
Stellar Sea Lion	Fisheries	Trap Fisheries	Small Vessel_Acoustic	2	1	4	1	3	1	2	3
Stellar Sea Lion	Fisheries	Trap Fisheries	Small Vessel_Contaminants	1	3	3	2	2	2	2	5
Stellar Sea Lion	Fisheries	Trap Fisheries	Small Vessel_Incidental Mortality	2	1	2	1	2	1	1	3
Stellar Sea Lion	Fisheries	Trap Fisheries	Small Vessel_Oil Spill	1	4	3	1	1	1	3	3
Stellar Sea Lion	Fisheries	Trawling	Bycatch	3	1	3	1	2	1	1	3
Stellar Sea Lion	Fisheries	Trawling	Small Vessel_Acoustic	2	1	4	1	3	1	2	3
Stellar Sea Lion	Fisheries	Trawling	Small Vessel_Contaminants	1	3	3	2	2	2	2	5
Stellar Sea Lion	Fisheries	Trawling	Small Vessel_Incidental Mortality	2	1	2	1	2	1	1	3
Stellar Sea Lion	Fisheries	Trawling	Small Vessel_Oil Spill	1	4	3	1	1	1	3	3
Stellar Sea Lion	Fisheries	Trolling	Bycatch	2	2	3	1	3	1	1	3
Stellar Sea Lion	Fisheries	Trolling	Small Vessel_Acoustic	2	1	4	1	3	1	2	3
Stellar Sea Lion	Fisheries	Trolling	Small Vessel_Contaminants	1	3	3	2	2	2	2	5
Stellar Sea Lion	Fisheries	Trolling	Small Vessel_Incidental Mortality	2	1	2	1	2	1	1	3
Stellar Sea Lion	Fisheries	Trolling	Small Vessel_Oil Spill	1	4	3	1	1	1	3	3
Zooplankton	LongTerm	Climate Change	Ocean Acidification	1	3	1	3	3	1	4	5
Zooplankton	LongTerm	Climate Change	Temperature Change	1	3	1	4	3	1	3	4
Zooplankton	Fisheries	Dive Fisheries	Small Vessel_Contaminants	1	3	3	2	2	2	3	4
Zooplankton	Fisheries	Dive Fisheries	Small Vessel_Invasive Species	1	4	3	3	3	2	3	5
Zooplankton	Fisheries	Dive Fisheries	Small Vessel_Nutrient Input	2	1	3	1	1	1	2	4
Zooplankton	Fisheries	Dive Fisheries	Small Vessel_Oil Spill	1	4	3	1	2	1	4	5
Zooplankton	Sea	Finfish Aquaculture	Contaminants	2	1	4	1	1	1	4	4
Zooplankton	Sea	Finfish Aquaculture	Nutrient Input	2	1	4	1	1	1	1	4
Zooplankton	Sea	Finfish Aquaculture	Small Vessel_Contaminants	1	3	3	2	2	2	3	4
Zooplankton	Sea	Finfish Aquaculture	Small Vessel_Invasive Species	1	4	3	3	3	2	3	5
Zooplankton	Sea	Finfish Aquaculture	Small Vessel_Nutrient Input	2	1	3	1	1	1	2	4
Zooplankton	Sea	Finfish Aquaculture	Small Vessel_Oil Spill	1	4	3	1	2	1	4	5
Zooplankton	Fisheries	Gillnet Fisheries	Small Vessel_Contaminants	1	3	3	2	2	2	3	4
Zooplankton	Fisheries	Gillnet Fisheries	Small Vessel_Invasive Species	1	4	3	3	3	2	3	5
Zooplankton	Fisheries	Gillnet Fisheries	Small Vessel_Nutrient Input	2	1	3	1	1	1	2	4
Zooplankton	Fisheries	Gillnet Fisheries	Small Vessel_Oil Spill	1	4	3	1	2	1	4	5
Zooplankton	Fisheries	Hook and Line	Small Vessel_Contaminants	1	3	3	2	2	2	3	4
Zooplankton	Fisheries	Hook and Line	Small Vessel_Invasive Species	1	4	3	3	3	2	3	5
Zooplankton	Fisheries	Hook and Line	Small Vessel_Nutrient Input	2	1	3	1	1	1	2	4
Zooplankton	Fisheries	Hook and Line	Small Vessel_Oil Spill	1	4	3	1	2	1	4	5
Zooplankton	Land	Human Settlement	Contaminants	2	1	3	1	2	1	3	5
Zooplankton	Land	Human Settlement	Debris	2	4	3	3	3	3	2	4
Zooplankton	Land	Human Settlement	Nutrient Input	2	1	3	1	2	1	1	4
Zooplankton	Land	Land-based Activities	Change in freshwater flow	2	1	2	1	2	1	2	4
Zooplankton	Land	Land-based Activities	Contaminants	2	3	4	3	2	3	3	5
Zooplankton	Land	Land-based Activities	Nutrient Input	1	3	3	3	1	3	1	4
Zooplankton	Sea	Large Vessel Use	Contaminants	2	1	3	1	1	1	3	4
Zooplankton	Sea	Large Vessel Use	Invasive Species	2	3	3	2	2	2	3	5
Zooplankton	Sea	Large Vessel Use	Nutrient Input	2	1	3	1	1	1	3	3
Zooplankton	Sea	Large Vessel Use	Oil Spill	3	1	1	1	3	1	4	5
Zooplankton	Sea	Log Handling	Contaminants	2	1	3	1	1	1	3	4
Zooplankton	Sea	Log Handling	Nutrient Input	2	1	3	1	1	1	1	4
Zooplankton	Sea	Log Handling	Small Vessel_Contaminants	1	3	3	2	2	2	3	4
Zooplankton	Sea	Log Handling	Small Vessel_Invasive Species	1	4	3	3	3	2	3	5
Zooplankton	Sea	Log Handling	Small Vessel_Nutrient Input	2	1	3	1	1	1	2	4
Zooplankton	Sea	Log Handling	Small Vessel_Oil Spill	1	4	3	1	2	1	4	5
Zooplankton	LongTerm	Long Range Contamination	Marine Debris	1	3	4	3	3	4	2	4
Zooplankton	LongTerm	Long Range Contamination	Persistant Organic Pollutants	1	3	4	1	3	1	3	5
Zooplankton	Sea	Marine Tourism	Large Vessel_Contaminants	2	1	3	1	1	1	3	4
Zooplankton	Sea	Marine Tourism	Large Vessel_Invasive Species	2	3	3	2	2	2	3	5
Zooplankton	Sea	Marine Tourism	Large Vessel_Nutrient Input	2	1	3	1	1	1	3	3
Zooplankton	Sea	Marine Tourism	Large Vessel_Oil Spill	3	1	1	1	3	1	4	5
Zooplankton	Sea	Marine Tourism	Small Vessel_Contaminants	1	3	3	2	2	2	3	4
Zooplankton	Sea	Marine Tourism	Small Vessel_Invasive Species	1	4	3	3	3	2	3	5
Zooplankton	Sea	Marine Tourism	Small Vessel_Nutrient Input	2	1	3	1	1	1	2	4
Zooplankton	Sea	Marine Tourism	Small Vessel_Oil Spill	1	4	3	1	2	1	4	5
Zooplankton	Sea	Ports, Marinas, Harbours	Change in water flow	2	1	4	1	1	1	2	3
Zooplankton	Sea	Ports, Marinas, Harbours	Contaminants	2	1	4	1	1	1	3	4
Zooplankton	Sea	Ports, Marinas, Harbours	Large Vessel_Contaminants	2	1	3	1	1	1	3	4
Zooplankton	Sea	Ports, Marinas, Harbours	Large Vessel_Invasive Species	2	3	3	2	2	2	3	5
Zooplankton	Sea	Ports, Marinas, Harbours	Large Vessel_Nutrient Input	2	1	3	1	1	1	3	3
Zooplankton	Sea	Ports, Marinas, Harbours	Large Vessel_Oil Spill	3	1	1	1	3	1	4	5
Zooplankton	Sea	Ports, Marinas, Harbours	Nutrient Input	2	1	3	4	1	1	3	3
Zooplankton	Sea	Ports, Marinas, Harbours	Small Vessel_Contaminants	1	3	3	2	2	2	3	4
Zooplankton	Sea	Ports, Marinas, Harbours	Small Vessel_Invasive Species	1	4	3	3	3	2	3	5
Zooplankton	Sea	Ports, Marinas, Harbours	Small Vessel_Nutrient Input	2	1	3	1	1	1	2	4
Zooplankton	Sea	Ports, Marinas, Harbours	Small Vessel_Oil Spill	1	4	3	1	2	1	4	5
Zooplankton	Fisheries	Recreational Fishing	Small Vessel_Contaminants	1	3	3	2	2	2	3	4
Zooplankton	Fisheries	Recreational Fishing	Small Vessel_Invasive Species	1	4	3	3	3	2	3	5
Zooplankton	Fisheries	Recreational Fishing	Small Vessel_Nutrient Input	2	1	3	1	1	1	2	4
Zooplankton	Fisheries	Recreational Fishing	Small Vessel_Oil Spill	1	4	3	1	2	1	4	5
Zooplankton	Fisheries	Seine Fisheries	Small Vessel_Contaminants	1	3	3	2	2	2	3	4
Zooplankton	Fisheries	Seine Fisheries	Small Vessel_Invasive Species	1	4	3	3	3	2	3	5
Zooplankton	Fisheries	Seine Fisheries	Small Vessel_Nutrient Input	2	1	3	1	1	1	2	4
Zooplankton	Fisheries	Seine Fisheries	Small Vessel_Oil Spill	1	4	3	1	2	1	4	5
Zooplankton	Sea	Shellfish Aquaculture	Invasive Species	2	1	1	1	2	1	2	5
Zooplankton	Sea	Shellfish Aquaculture	Small Vessel_Contaminants	1	3	3	2	2	2	3	4
Zooplankton	Sea	Shellfish Aquaculture	Small Vessel_Invasive Species	1	4	3	3	3	2	3	5
Zooplankton	Sea	Shellfish Aquaculture	Small Vessel_Nutrient Input	2	1	3	1	1	1	2	4
Zooplankton	Sea	Shellfish Aquaculture	Small Vessel_Oil Spill	1	4	3	1	2	1	4	5
Zooplankton	Sea	Small Vessel Use	Contaminants	1	3	3	2	2	2	3	4
Zooplankton	Sea	Small Vessel Use	Invasive Species	1	4	3	3	3	2	3	5
Zooplankton	Sea	Small Vessel Use	Nutrient Input	2	1	3	1	1	1	2	4
Zooplankton	Sea	Small Vessel Use	Oil Spill	1	4	3	1	2	1	4	5
Zooplankton	Fisheries	Trap Fisheries	Small Vessel_Contaminants	1	3	3	2	2	2	3	4
Zooplankton	Fisheries	Trap Fisheries	Small Vessel_Invasive Species	1	4	3	3	3	2	3	5
Zooplankton	Fisheries	Trap Fisheries	Small Vessel_Nutrient Input	2	1	3	1	1	1	2	4
Zooplankton	Fisheries	Trap Fisheries	Small Vessel_Oil Spill	1	4	3	1	2	1	4	5
Zooplankton	Fisheries	Trawling	Small Vessel_Nutrient Input	2	1	3	1	1	1	2	4
Zooplankton	Fisheries	Trawling	Small Vessel_Contaminants	1	3	3	2	2	2	3	4
Zooplankton	Fisheries	Trawling	Small Vessel_Invasive Species	1	4	3	3	3	2	3	5
Zooplankton	Fisheries	Trawling	Small Vessel_Oil Spill	1	4	3	1	2	1	4	5
Zooplankton	Fisheries	Trolling	Small Vessel_Contaminants	1	3	3	2	2	2	3	4
Zooplankton	Fisheries	Trolling	Small Vessel_Invasive Species	1	4	3	3	3	2	3	5
Zooplankton	Fisheries	Trolling	Small Vessel_Nutrient Input	2	1	3	1	1	1	2	4
Zooplankton	Fisheries	Trolling	Small Vessel_Oil Spill	1	4	3	1	2	1	4	5
